# Supplementary material for: 4-[(3-Hy­droxy­anil­ino)­(phenyl)­methyl­idene]-3-methyl-1-phenyl-1H-pyrazol-5(4H)-one
Source: Acta Crystallogr Sect E Struct Rep Online. 2012 May 26;68(Pt 6):o1909–10. doi: 10.1107/S1600536812023082 (PMC3379466; doi:10.1107/S1600536812023082)
Supplement: Supplementary file 1 [file e-68-o1909-sup1.cif]

##############################################################################
#                                                                            #
# This CIF contains the data in a paper accepted for publication in          #
# Acta Crystallographica Section E. It conforms to the requirements of       #
# Notes for Authors for Acta Crystallographica Section E, and has been       #
# peer reviewed under the auspices of the IUCr Commission on Journals.       #
#                                                                            #
# Full details of the Crystallographic Information File format               #
# are given in the paper "The Crystallographic Information File (CIF):       #
# a New Standard Archive File for Crystallography" by S. R. Hall, F. H.      #
# Allen and I. D. Brown [Acta Cryst. (1991), A47, 655-685].                  #
#                                                                            #
# The current version of the core CIF dictionary is obtainable from          #
# ftp://ftp.iucr.org/pub/cif_core.dic.                                       #
#                                                                            #
# Software is freely available for graphical display of the structure(s)     #
# in this CIF. For information consult the CIF software page                 #
# http://www.iucr.org/resources/cif/software.                                #
#                                                                            #
# This file may be used for bona fide research purposes within the           #
# scientific community so long as proper attribution is given to the journal # 
# article from which it was obtained.                                        #
#                                                                            #
##############################################################################
data_I
_audit_creation_method     SHELXL-97
_chemical_name_systematic
;
4-[(3-Hydroxyanilino)(phenyl)methylidene]-3-methyl-1-phenyl-1<i>H</i>-
pyrazol-5(4<i>H</i>)-one
;
_chemical_name_common     ?
_chemical_formula_moiety     'C23 H19 N3 O2'
_chemical_formula_sum     'C23 H19 N3 O2'
_chemical_formula_iupac     'C23 H19 N3 O2'
_chemical_formula_weight     369.41
_chemical_melting_point     ?
_symmetry_cell_setting     triclinic
_symmetry_space_group_name_H-M     'P -1'
_symmetry_space_group_name_Hall     '-P 1'
loop_
    _symmetry_equiv_pos_as_xyz
    'x, y, z'
    '-x, -y, -z'
_cell_length_a     9.5239(3)
_cell_length_b     10.4564(4)
_cell_length_c     10.8120(4)
_cell_angle_alpha     66.8700(10)
_cell_angle_beta     72.2080(10)
_cell_angle_gamma     72.9080(10)
_cell_volume     924.04(6)
_cell_formula_units_Z     2
_cell_measurement_reflns_used     5178
_cell_measurement_theta_min     2.16
_cell_measurement_theta_max     27.48
_cell_measurement_temperature     173(2)
_exptl_crystal_description     'prism'
_exptl_crystal_colour     'yellow'
_exptl_crystal_size_max     0.18
_exptl_crystal_size_mid     0.18
_exptl_crystal_size_min     0.12
_exptl_crystal_density_diffrn     1.328
_exptl_crystal_density_meas     ?
_exptl_crystal_density_method     'not measured'
_exptl_crystal_F_000     388
_exptl_absorpt_coefficient_mu     0.087
_exptl_absorpt_correction_type     multi-scan
_exptl_absorpt_process_details     '(SADABS; Sheldrick, 1995)'
_exptl_absorpt_correction_T_min     0.9846
_exptl_absorpt_correction_T_max     0.9897
_exptl_special_details     ?
_diffrn_ambient_temperature     173(2)
_diffrn_radiation_type     MoK\a
_diffrn_radiation_wavelength     0.71073
_diffrn_radiation_source     'fine-focus sealed tube'
_diffrn_radiation_monochromator     graphite
_diffrn_measurement_device_type     'Bruker APEXII CCD'
_diffrn_measurement_method     '\f and \w scans'
_diffrn_detector_area_resol_mean     ?
_diffrn_reflns_number     11733
_diffrn_reflns_av_R_equivalents     0.0202
_diffrn_reflns_av_sigmaI/netI     0.0244
_diffrn_reflns_theta_min     2.10
_diffrn_reflns_theta_max     27.53
_diffrn_reflns_theta_full     27.53
_diffrn_measured_fraction_theta_max     0.991
_diffrn_measured_fraction_theta_full     0.991
_diffrn_reflns_limit_h_min     -12
_diffrn_reflns_limit_h_max     12
_diffrn_reflns_limit_k_min     -13
_diffrn_reflns_limit_k_max     13
_diffrn_reflns_limit_l_min     -14
_diffrn_reflns_limit_l_max     14
_diffrn_standards_number     ?
_diffrn_standards_interval_count     ?
_diffrn_standards_interval_time     ?
_diffrn_standards_decay_%     ?
_refine_special_details
;
Refinement of <i>F</i>^2^ against ALL reflections. The weighted <i>R</i>-factor
<i>wR</i> and goodness of fit <i>S</i> are based on <i>F</i>^2^, conventional
<i>R</i>-factors <i>R</i> are based on <i>F</i>, with <i>F</i> set to zero for
negative <i>F</i>^2^. The threshold expression of <i>F</i>^2^ >
\s(<i>F</i>^2^) is used only for calculating <i>R</i>-factors(gt) <i>etc</i>.
and is not relevant to the choice of reflections for refinement.
<i>R</i>-factors based on <i>F</i>^2^ are statistically about twice as large
as those based on <i>F</i>, and <i>R</i>- factors based on ALL data will be
even larger.
;
_reflns_number_total     4227
_reflns_number_gt     3385
_reflns_threshold_expression     I>2\s(I)
_refine_ls_structure_factor_coef     Fsqd
_refine_ls_matrix_type     full
_refine_ls_R_factor_all     0.0502
_refine_ls_R_factor_gt     0.0375
_refine_ls_wR_factor_gt     0.0907
_refine_ls_wR_factor_ref     0.0964
_refine_ls_goodness_of_fit_ref     1.045
_refine_ls_restrained_S_all     1.045
_refine_ls_number_reflns     4227
_refine_ls_number_parameters     262
_refine_ls_number_restraints     0
_refine_ls_hydrogen_treatment     mixed
_refine_ls_weighting_scheme     calc
_refine_ls_weighting_details
         'calc w=1/[\s^2^(Fo^2^)+(0.0452P)^2^+0.2126P] where P=(Fo^2^+2Fc^2^)/3'
_atom_sites_solution_hydrogens     geom
_atom_sites_solution_primary     direct
_atom_sites_solution_secondary     difmap
_refine_ls_shift/su_max     0.000
_refine_ls_shift/su_mean     0.000
_refine_diff_density_max     0.265
_refine_diff_density_min     -0.186
_refine_ls_extinction_method     none
_refine_ls_extinction_coef     ?
loop_
    _atom_type_symbol
    _atom_type_description
    _atom_type_scat_dispersion_real
    _atom_type_scat_dispersion_imag
    _atom_type_scat_source
    'C' 'C' 0.0033 0.0016
                         'International Tables Vol C Tables 4.2.6.8 and 6.1.1.4'
    'H' 'H' 0.0000 0.0000
                         'International Tables Vol C Tables 4.2.6.8 and 6.1.1.4'
    'N' 'N' 0.0061 0.0033
                         'International Tables Vol C Tables 4.2.6.8 and 6.1.1.4'
    'O' 'O' 0.0106 0.0060
                         'International Tables Vol C Tables 4.2.6.8 and 6.1.1.4'
_computing_data_collection     'APEX2 (Bruker, 2006)'
_computing_cell_refinement     'SAINT (Bruker, 2006)'
_computing_data_reduction     'SAINT (Bruker, 2006)'
_computing_structure_solution     'SHELXS97 (Sheldrick, 2008)'
_computing_structure_refinement     'SHELXL97 (Sheldrick, 2008)'
_computing_molecular_graphics
;
ORTEPIII (Burnett & Johnson, 1996), ORTEP-3 for Windows (Farrugia,
1997) and
PLATON (Spek, 2009)
;
_computing_publication_material     'publCIF (Westrip, 2010)'
loop_
    _atom_site_type_symbol
    _atom_site_label
    _atom_site_fract_x
    _atom_site_fract_y
    _atom_site_fract_z
    _atom_site_U_iso_or_equiv
    _atom_site_adp_type
    _atom_site_calc_flag
    _atom_site_refinement_flags
    _atom_site_occupancy
    _atom_site_symmetry_multiplicity
    _atom_site_disorder_assembly
    _atom_site_disorder_group
    C C1 -0.01116(13) 0.22740(12) 1.05711(11) 0.0238(2) Uani d . 1 1 . .
    C C2 -0.09952(13) 0.14965(12) 1.04593(12) 0.0248(2) Uani d . 1 1 . .
    H H2 -0.1181 0.0632 1.1168 0.030 Uiso calc R 1 1 . .
    C C3 -0.16031(14) 0.19913(13) 0.93055(12) 0.0279(3) Uani d . 1 1 . .
    H H3 -0.2208 0.1457 0.9232 0.034 Uiso calc R 1 1 . .
    C C4 -0.13494(14) 0.32492(13) 0.82548(12) 0.0274(3) Uani d . 1 1 . .
    H H4 -0.1776 0.3579 0.7470 0.033 Uiso calc R 1 1 . .
    C C5 -0.04596(13) 0.40146(12) 0.83745(11) 0.0223(2) Uani d . 1 1 . .
    C C6 0.01657(13) 0.35299(12) 0.95185(12) 0.0237(2) Uani d . 1 1 . .
    H H6 0.0785 0.4056 0.9584 0.028 Uiso calc R 1 1 . .
    C C7 -0.08678(13) 0.63561(12) 0.65184(11) 0.0219(2) Uani d . 1 1 . .
    C C8 -0.25221(13) 0.65063(12) 0.68941(12) 0.0232(2) Uani d . 1 1 . .
    C C9 -0.33026(14) 0.64999(13) 0.82172(13) 0.0300(3) Uani d . 1 1 . .
    H H9 -0.2779 0.6444 0.8863 0.036 Uiso calc R 1 1 . .
    C C10 -0.48420(16) 0.65755(15) 0.85869(16) 0.0407(3) Uani d . 1 1 . .
    H H10 -0.5378 0.6578 0.9485 0.049 Uiso calc R 1 1 . .
    C C11 -0.56012(16) 0.66473(16) 0.76479(18) 0.0455(4) Uani d . 1 1 . .
    H H11 -0.6657 0.6690 0.7908 0.055 Uiso calc R 1 1 . .
    C C12 -0.48350(16) 0.66578(16) 0.63376(17) 0.0419(4) Uani d . 1 1 . .
    H H12 -0.5364 0.6711 0.5697 0.050 Uiso calc R 1 1 . .
    C C13 -0.32956(14) 0.65906(14) 0.59534(14) 0.0304(3) Uani d . 1 1 . .
    H H13 -0.2769 0.6602 0.5049 0.036 Uiso calc R 1 1 . .
    C C14 -0.00957(13) 0.73156(12) 0.53841(11) 0.0222(2) Uani d . 1 1 . .
    C C15 -0.05592(13) 0.86809(12) 0.44249(11) 0.0225(2) Uani d . 1 1 . .
    C C16 0.15253(13) 0.70331(12) 0.50200(11) 0.0235(2) Uani d . 1 1 . .
    C C17 -0.20976(14) 0.95569(13) 0.43172(13) 0.0307(3) Uani d . 1 1 . .
    H H17A -0.2025 1.0550 0.3791 0.046 Uiso calc R 1 1 . .
    H H17B -0.2716 0.9486 0.5243 0.046 Uiso calc R 1 1 . .
    H H17C -0.2561 0.9210 0.3847 0.046 Uiso calc R 1 1 . .
    C C18 0.33584(13) 0.83449(13) 0.30742(11) 0.0240(2) Uani d . 1 1 . .
    C C19 0.36999(15) 0.96867(14) 0.24046(13) 0.0316(3) Uani d . 1 1 . .
    H H19 0.2952 1.0506 0.2464 0.038 Uiso calc R 1 1 . .
    C C20 0.51470(17) 0.98159(16) 0.16477(16) 0.0442(4) Uani d . 1 1 . .
    H H20 0.5384 1.0733 0.1181 0.053 Uiso calc R 1 1 . .
    C C21 0.62474(17) 0.86396(17) 0.15593(16) 0.0449(4) Uani d . 1 1 . .
    H H21 0.7240 0.8742 0.1053 0.054 Uiso calc R 1 1 . .
    C C22 0.58928(16) 0.73101(16) 0.22143(15) 0.0410(3) Uani d . 1 1 . .
    H H22 0.6645 0.6495 0.2148 0.049 Uiso calc R 1 1 . .
    C C23 0.44521(15) 0.71527(14) 0.29675(14) 0.0337(3) Uani d . 1 1 . .
    H H23 0.4213 0.6235 0.3408 0.040 Uiso calc R 1 1 . .
    N N1 -0.00339(12) 0.52529(11) 0.72968(10) 0.0260(2) Uani d . 1 1 . .
    N N2 0.06091(11) 0.91852(10) 0.35404(9) 0.0235(2) Uani d . 1 1 . .
    N N3 0.18928(11) 0.81690(10) 0.38753(10) 0.0235(2) Uani d . 1 1 . .
    O O1 0.05168(12) 0.18868(11) 1.16665(10) 0.0402(3) Uani d . 1 1 . .
    O O2 0.24418(9) 0.60062(9) 0.55996(9) 0.0323(2) Uani d . 1 1 . .
    H H1N 0.0991(19) 0.5271(17) 0.6993(17) 0.044(4) Uiso d . 1 1 . .
    H H1 0.049(2) 0.096(2) 1.223(2) 0.068(6) Uiso d . 1 1 . .
loop_
    _atom_site_aniso_label
    _atom_site_aniso_U_11
    _atom_site_aniso_U_22
    _atom_site_aniso_U_33
    _atom_site_aniso_U_12
    _atom_site_aniso_U_13
    _atom_site_aniso_U_23
    C1 0.0256(6) 0.0201(6) 0.0209(5) -0.0036(4) -0.0070(4) -0.0011(4)
    C2 0.0292(6) 0.0175(5) 0.0218(5) -0.0074(4) -0.0011(5) -0.0020(4)
    C3 0.0337(7) 0.0248(6) 0.0267(6) -0.0127(5) -0.0049(5) -0.0063(5)
    C4 0.0338(7) 0.0265(6) 0.0220(5) -0.0103(5) -0.0089(5) -0.0029(5)
    C5 0.0211(5) 0.0184(5) 0.0205(5) -0.0049(4) -0.0029(4) 0.0002(4)
    C6 0.0216(6) 0.0197(5) 0.0264(6) -0.0060(4) -0.0071(4) -0.0015(5)
    C7 0.0247(6) 0.0216(6) 0.0195(5) -0.0074(4) -0.0079(4) -0.0027(4)
    C8 0.0231(6) 0.0173(5) 0.0254(5) -0.0057(4) -0.0063(4) -0.0011(4)
    C9 0.0329(7) 0.0233(6) 0.0280(6) -0.0064(5) -0.0040(5) -0.0038(5)
    C10 0.0332(7) 0.0286(7) 0.0441(8) -0.0056(6) 0.0080(6) -0.0082(6)
    C11 0.0214(7) 0.0317(7) 0.0719(11) -0.0054(5) -0.0030(7) -0.0106(7)
    C12 0.0309(7) 0.0354(8) 0.0619(9) -0.0061(6) -0.0225(7) -0.0097(7)
    C13 0.0284(6) 0.0288(7) 0.0331(6) -0.0067(5) -0.0109(5) -0.0054(5)
    C14 0.0227(6) 0.0219(6) 0.0202(5) -0.0063(4) -0.0081(4) -0.0013(4)
    C15 0.0272(6) 0.0213(6) 0.0174(5) -0.0055(4) -0.0061(4) -0.0032(4)
    C16 0.0250(6) 0.0223(6) 0.0214(5) -0.0101(5) -0.0081(4) 0.0010(4)
    C17 0.0290(6) 0.0259(6) 0.0251(6) -0.0005(5) -0.0058(5) 0.0004(5)
    C18 0.0256(6) 0.0255(6) 0.0200(5) -0.0107(5) -0.0045(4) -0.0030(5)
    C19 0.0327(7) 0.0236(6) 0.0322(6) -0.0102(5) 0.0014(5) -0.0059(5)
    C20 0.0408(8) 0.0318(7) 0.0482(8) -0.0192(6) 0.0101(6) -0.0073(6)
    C21 0.0311(7) 0.0428(8) 0.0477(8) -0.0141(6) 0.0095(6) -0.0104(7)
    C22 0.0320(7) 0.0336(8) 0.0440(8) -0.0035(6) 0.0012(6) -0.0086(6)
    C23 0.0326(7) 0.0248(6) 0.0362(7) -0.0092(5) -0.0040(5) -0.0025(5)
    N1 0.0220(5) 0.0240(5) 0.0247(5) -0.0094(4) -0.0078(4) 0.0050(4)
    N2 0.0269(5) 0.0198(5) 0.0199(4) -0.0046(4) -0.0070(4) -0.0011(4)
    N3 0.0236(5) 0.0200(5) 0.0222(5) -0.0077(4) -0.0071(4) 0.0017(4)
    O1 0.0596(7) 0.0281(5) 0.0339(5) -0.0194(5) -0.0282(5) 0.0099(4)
    O2 0.0235(4) 0.0282(5) 0.0338(5) -0.0087(4) -0.0119(4) 0.0084(4)
_geom_special_details
;
All e.s.d.'s (except the e.s.d. in the dihedral angle between two l.s. planes)
are estimated using the full covariance matrix. The cell e.s.d.'s are taken
into account individually in the estimation of e.s.d.'s in distances, angles
and torsion angles; correlations between e.s.d.'s in cell parameters are only
used when they are defined by crystal symmetry. An approximate (isotropic)
treatment of cell e.s.d.'s is used for estimating e.s.d.'s involving l.s.
planes.
;
loop_
    _geom_bond_atom_site_label_1
    _geom_bond_atom_site_label_2
    _geom_bond_site_symmetry_2
    _geom_bond_distance
    _geom_bond_publ_flag
    C1 O1 . 1.3560(14) ?
    C1 C2 . 1.3875(17) ?
    C1 C6 . 1.3913(15) ?
    C2 C3 . 1.3847(17) ?
    C2 H2 . 0.9500 ?
    C3 C4 . 1.3872(16) ?
    C3 H3 . 0.9500 ?
    C4 C5 . 1.3865(17) ?
    C4 H4 . 0.9500 ?
    C5 C6 . 1.3863(16) ?
    C5 N1 . 1.4259(14) ?
    C6 H6 . 0.9500 ?
    C7 N1 . 1.3329(15) ?
    C7 C14 . 1.4026(15) ?
    C7 C8 . 1.4784(16) ?
    C8 C13 . 1.3907(17) ?
    C8 C9 . 1.3945(17) ?
    C9 C10 . 1.3835(19) ?
    C9 H9 . 0.9500 ?
    C10 C11 . 1.384(2) ?
    C10 H10 . 0.9500 ?
    C11 C12 . 1.378(2) ?
    C11 H11 . 0.9500 ?
    C12 C13 . 1.3846(18) ?
    C12 H12 . 0.9500 ?
    C13 H13 . 0.9500 ?
    C14 C15 . 1.4334(15) ?
    C14 C16 . 1.4413(16) ?
    C15 N2 . 1.3150(15) ?
    C15 C17 . 1.4936(16) ?
    C16 O2 . 1.2499(14) ?
    C16 N3 . 1.3747(14) ?
    C17 H17A . 0.9800 ?
    C17 H17B . 0.9800 ?
    C17 H17C . 0.9800 ?
    C18 C19 . 1.3874(17) ?
    C18 C23 . 1.3887(18) ?
    C18 N3 . 1.4211(15) ?
    C19 C20 . 1.3859(18) ?
    C19 H19 . 0.9500 ?
    C20 C21 . 1.376(2) ?
    C20 H20 . 0.9500 ?
    C21 C22 . 1.380(2) ?
    C21 H21 . 0.9500 ?
    C22 C23 . 1.3847(18) ?
    C22 H22 . 0.9500 ?
    C23 H23 . 0.9500 ?
    N1 H1N . 0.933(16) ?
    N2 N3 . 1.3998(13) ?
    O1 H1 . 0.93(2) ?
loop_
    _geom_angle_atom_site_label_1
    _geom_angle_atom_site_label_2
    _geom_angle_atom_site_label_3
    _geom_angle_site_symmetry_1
    _geom_angle_site_symmetry_3
    _geom_angle
    _geom_angle_publ_flag
    O1 C1 C2 . . 123.78(10) ?
    O1 C1 C6 . . 116.53(11) ?
    C2 C1 C6 . . 119.69(10) ?
    C3 C2 C1 . . 119.42(11) ?
    C3 C2 H2 . . 120.3 ?
    C1 C2 H2 . . 120.3 ?
    C2 C3 C4 . . 121.52(11) ?
    C2 C3 H3 . . 119.2 ?
    C4 C3 H3 . . 119.2 ?
    C5 C4 C3 . . 118.58(11) ?
    C5 C4 H4 . . 120.7 ?
    C3 C4 H4 . . 120.7 ?
    C6 C5 C4 . . 120.65(10) ?
    C6 C5 N1 . . 116.68(10) ?
    C4 C5 N1 . . 122.45(10) ?
    C5 C6 C1 . . 120.13(11) ?
    C5 C6 H6 . . 119.9 ?
    C1 C6 H6 . . 119.9 ?
    N1 C7 C14 . . 116.75(10) ?
    N1 C7 C8 . . 119.11(10) ?
    C14 C7 C8 . . 124.14(10) ?
    C13 C8 C9 . . 119.82(11) ?
    C13 C8 C7 . . 120.26(11) ?
    C9 C8 C7 . . 119.86(11) ?
    C10 C9 C8 . . 119.79(13) ?
    C10 C9 H9 . . 120.1 ?
    C8 C9 H9 . . 120.1 ?
    C9 C10 C11 . . 120.01(14) ?
    C9 C10 H10 . . 120.0 ?
    C11 C10 H10 . . 120.0 ?
    C12 C11 C10 . . 120.40(13) ?
    C12 C11 H11 . . 119.8 ?
    C10 C11 H11 . . 119.8 ?
    C11 C12 C13 . . 120.10(14) ?
    C11 C12 H12 . . 119.9 ?
    C13 C12 H12 . . 119.9 ?
    C12 C13 C8 . . 119.87(13) ?
    C12 C13 H13 . . 120.1 ?
    C8 C13 H13 . . 120.1 ?
    C7 C14 C15 . . 133.89(11) ?
    C7 C14 C16 . . 120.73(10) ?
    C15 C14 C16 . . 105.31(9) ?
    N2 C15 C14 . . 111.05(10) ?
    N2 C15 C17 . . 118.70(10) ?
    C14 C15 C17 . . 130.25(10) ?
    O2 C16 N3 . . 125.58(11) ?
    O2 C16 C14 . . 129.22(10) ?
    N3 C16 C14 . . 105.19(10) ?
    C15 C17 H17A . . 109.5 ?
    C15 C17 H17B . . 109.5 ?
    H17A C17 H17B . . 109.5 ?
    C15 C17 H17C . . 109.5 ?
    H17A C17 H17C . . 109.5 ?
    H17B C17 H17C . . 109.5 ?
    C19 C18 C23 . . 120.14(11) ?
    C19 C18 N3 . . 120.74(11) ?
    C23 C18 N3 . . 119.12(11) ?
    C20 C19 C18 . . 119.12(13) ?
    C20 C19 H19 . . 120.4 ?
    C18 C19 H19 . . 120.4 ?
    C21 C20 C19 . . 121.20(13) ?
    C21 C20 H20 . . 119.4 ?
    C19 C20 H20 . . 119.4 ?
    C20 C21 C22 . . 119.28(13) ?
    C20 C21 H21 . . 120.4 ?
    C22 C21 H21 . . 120.4 ?
    C21 C22 C23 . . 120.66(14) ?
    C21 C22 H22 . . 119.7 ?
    C23 C22 H22 . . 119.7 ?
    C22 C23 C18 . . 119.59(12) ?
    C22 C23 H23 . . 120.2 ?
    C18 C23 H23 . . 120.2 ?
    C7 N1 C5 . . 129.53(10) ?
    C7 N1 H1N . . 112.5(10) ?
    C5 N1 H1N . . 117.4(10) ?
    C15 N2 N3 . . 106.92(9) ?
    C16 N3 N2 . . 111.43(9) ?
    C16 N3 C18 . . 126.83(10) ?
    N2 N3 C18 . . 121.73(9) ?
    C1 O1 H1 . . 112.6(12) ?
loop_
    _geom_torsion_atom_site_label_1
    _geom_torsion_atom_site_label_2
    _geom_torsion_atom_site_label_3
    _geom_torsion_atom_site_label_4
    _geom_torsion_site_symmetry_1
    _geom_torsion_site_symmetry_2
    _geom_torsion_site_symmetry_3
    _geom_torsion_site_symmetry_4
    _geom_torsion
    _geom_torsion_publ_flag
    O1 C1 C2 C3 . . . . 179.16(12) ?
    C6 C1 C2 C3 . . . . -0.70(18) ?
    C1 C2 C3 C4 . . . . 0.02(19) ?
    C2 C3 C4 C5 . . . . 0.24(19) ?
    C3 C4 C5 C6 . . . . 0.17(19) ?
    C3 C4 C5 N1 . . . . 174.57(11) ?
    C4 C5 C6 C1 . . . . -0.85(18) ?
    N1 C5 C6 C1 . . . . -175.56(11) ?
    O1 C1 C6 C5 . . . . -178.76(11) ?
    C2 C1 C6 C5 . . . . 1.12(18) ?
    N1 C7 C8 C13 . . . . -123.11(13) ?
    C14 C7 C8 C13 . . . . 57.38(17) ?
    N1 C7 C8 C9 . . . . 54.03(16) ?
    C14 C7 C8 C9 . . . . -125.48(13) ?
    C13 C8 C9 C10 . . . . 0.09(18) ?
    C7 C8 C9 C10 . . . . -177.06(11) ?
    C8 C9 C10 C11 . . . . 0.4(2) ?
    C9 C10 C11 C12 . . . . -0.6(2) ?
    C10 C11 C12 C13 . . . . 0.3(2) ?
    C11 C12 C13 C8 . . . . 0.3(2) ?
    C9 C8 C13 C12 . . . . -0.45(19) ?
    C7 C8 C13 C12 . . . . 176.69(12) ?
    N1 C7 C14 C15 . . . . -170.95(13) ?
    C8 C7 C14 C15 . . . . 8.6(2) ?
    N1 C7 C14 C16 . . . . 5.66(17) ?
    C8 C7 C14 C16 . . . . -174.82(11) ?
    C7 C14 C15 N2 . . . . 178.60(13) ?
    C16 C14 C15 N2 . . . . 1.63(13) ?
    C7 C14 C15 C17 . . . . -0.6(2) ?
    C16 C14 C15 C17 . . . . -177.58(12) ?
    C7 C14 C16 O2 . . . . -1.3(2) ?
    C15 C14 C16 O2 . . . . 176.13(13) ?
    C7 C14 C16 N3 . . . . 179.66(11) ?
    C15 C14 C16 N3 . . . . -2.87(13) ?
    C23 C18 C19 C20 . . . . -0.9(2) ?
    N3 C18 C19 C20 . . . . 179.14(12) ?
    C18 C19 C20 C21 . . . . -0.5(2) ?
    C19 C20 C21 C22 . . . . 1.3(3) ?
    C20 C21 C22 C23 . . . . -0.8(3) ?
    C21 C22 C23 C18 . . . . -0.6(2) ?
    C19 C18 C23 C22 . . . . 1.4(2) ?
    N3 C18 C23 C22 . . . . -178.59(12) ?
    C14 C7 N1 C5 . . . . -169.85(12) ?
    C8 C7 N1 C5 . . . . 10.60(19) ?
    C6 C5 N1 C7 . . . . -140.00(13) ?
    C4 C5 N1 C7 . . . . 45.39(19) ?
    C14 C15 N2 N3 . . . . 0.31(13) ?
    C17 C15 N2 N3 . . . . 179.62(10) ?
    O2 C16 N3 N2 . . . . -175.82(12) ?
    C14 C16 N3 N2 . . . . 3.24(13) ?
    O2 C16 N3 C18 . . . . 5.2(2) ?
    C14 C16 N3 C18 . . . . -175.73(11) ?
    C15 N2 N3 C16 . . . . -2.30(13) ?
    C15 N2 N3 C18 . . . . 176.73(10) ?
    C19 C18 N3 C16 . . . . -149.41(12) ?
    C23 C18 N3 C16 . . . . 30.60(18) ?
    C19 C18 N3 N2 . . . . 31.72(17) ?
    C23 C18 N3 N2 . . . . -148.27(12) ?
loop_
    _geom_hbond_atom_site_label_D
    _geom_hbond_atom_site_label_H
    _geom_hbond_atom_site_label_A
    _geom_hbond_site_symmetry_A
    _geom_hbond_distance_DH
    _geom_hbond_distance_HA
    _geom_hbond_distance_DA
    _geom_hbond_angle_DHA
    N1 H1N O2 . 0.933(16) 1.792(17) 2.6189(13) 146.1(14)
    O1 H1 N2 1_546 0.93(2) 1.84(2) 2.7494(13) 169.1(18)
data_global
_journal_date_recd_electronic     2012-05-05
_journal_date_accepted     2012-05-20
_journal_name_full     'Acta Crystallographica, Section E'
_journal_year     2012
_journal_volume     68
_journal_issue      6
_journal_page_first     o1909
_journal_page_last     o1910
_journal_paper_category     QO
_journal_paper_doi     10.1107/S1600536812023082
_journal_coeditor_code     VM2173
_publ_contact_author_name     'Keraghel Saida'
_publ_contact_author_address
;
Laboratoire d'Electrochimie, d'Ingenierie Mol\'eculaire et de Catalyse Redox
Departement de G\'enie des Proc\'ed\'es Facult\'e de Technologie Universit\'e
Ferhat Abbas S\'etif Algeria
;
_publ_contact_author_email     's_marouani20012002@yahoo.fr'
_publ_contact_author_fax     '0021336925133'
_publ_contact_author_phone     '0021336925121'
_publ_section_title
;\
4-[(3-Hydroxyanilino)(phenyl)methylidene]-3-methyl-1-phenyl-1<i>H</i>-\
pyrazol-5(4<i>H</i>)-one
;
loop_
    _publ_author_name
    _publ_author_footnote
    _publ_author_address
    'Saida, Keraghel' ?
;
Laboratoire d'Electrochimie, d'Ingenierie Mol\'eculaire et de Catalyse Redox
Departement de G\'enie des Proc\'ed\'es
Facult\'e de Technologie
Universit\'e Ferhat Abbas
S\'etif
Algeria
;
    'Fatiha, Benghanem' .
;
Laboratoire d'Electrochimie, d'Ingenierie Mol\'eculaire et de Catalyse Redox
Departement de G\'enie des Proc\'ed\'es
Facult\'e de Technologie
Universit\'e Ferhat Abbas
S\'etif
Algeria
;
    'Ouarda, Dehbi' .
;
Laboratoire d'Electrochimie, d'Ingenierie Mol\'eculaire et de Catalyse Redox
Departement de G\'enie des Proc\'ed\'es
Facult\'e de Technologie
Universit\'e Ferhat Abbas
S\'etif
Algeria
;
    'Ali, Ourari' .
;
Laboratoire d'Electrochimie, d'Ingenierie Mol\'eculaire et de Catalyse Redox
Departement de G\'enie des Proc\'ed\'es
Facult\'e de Technologie
Universit\'e Ferhat Abbas
S\'etif
Algeria
;
    'Kamel, Ouari' .
;
Laboratoire d'Electrochimie, d'Ingenierie Mol\'eculaire et de Catalyse Redox
Departement de G\'enie des Proc\'ed\'es
Facult\'e de Technologie
Universit\'e Ferhat Abbas
S\'etif
Algeria
;
    'Brelot, Lydia' .
;
Institut de Chimie de Strasbourg
UMR 7177 CNRS-UdS
Service de Radiocristallographie
1 rue Blaise Pascal
67008 Strasbourg Cedex
France
;
