# Supplementary material for: 4-[(3-Hy­droxy­anil­ino)­(phenyl)­methyl­idene]-3-methyl-1-phenyl-1H-pyrazol-5(4H)-one
Source: Acta Crystallogr Sect E Struct Rep Online. 2012 May 26;68(Pt 6):o1909–10. doi: 10.1107/S1600536812023082 (PMC3379466; doi:10.1107/S1600536812023082)
Supplement: Supplementary file 2 [file e-68-o1909-Isup2.hkl]

#
# h,k,l, Fc-squared, Fo-squared, sigma(Fo-squared) and status flag
#
data_I
_shelx_title ' mo_jpgsm100318_02_0m in P-1'
_shelx_refln_list_code          4
_shelx_F_calc_maximum       76.22
_exptl_crystal_F_000       388.00
_reflns_d_resolution_high  0.7688
 
loop_
 _symmetry_equiv_pos_as_xyz
 'x, y, z'
 '-x, -y, -z'
 
_cell_length_a     9.5239
_cell_length_b    10.4564
_cell_length_c    10.8120
_cell_angle_alpha  66.870
_cell_angle_beta   72.208
_cell_angle_gamma  72.908
 
_shelx_F_squared_multiplier     1.000
 
loop_
 _refln_index_h
 _refln_index_k
 _refln_index_l
 _refln_F_squared_calc
 _refln_F_squared_meas
 _refln_F_squared_sigma
 _refln_observed_status
   1   0   0     1852.51     1717.30     11.42 o
   2   0   0     3372.98     3196.25     29.74 o
   3   0   0      315.80      331.23      2.60 o
   4   0   0      609.69      651.18      5.49 o
   5   0   0       74.22       72.60      1.39 o
   6   0   0      157.17      162.52      3.51 o
   7   0   0       31.70       29.18      1.55 o
   8   0   0       13.51       11.66      1.31 o
   9   0   0       16.22       14.17      4.93 o
  10   0   0       14.49       14.02      2.33 o
  11   0   0        0.87       -3.89      5.43 o
 -11   1   0       30.38       35.29      2.73 o
 -10   1   0        0.24       -2.00      2.00 o
  -9   1   0       57.64       54.67     11.83 o
  -8   1   0       84.79       73.48      4.24 o
  -7   1   0      324.07      320.29      6.28 o
  -6   1   0       51.64       45.30      4.56 o
  -5   1   0      190.86      209.68      3.94 o
  -4   1   0      131.79      127.35      2.03 o
  -3   1   0       55.34       55.33      1.70 o
  -2   1   0     2116.97     2015.58     19.11 o
  -1   1   0      330.87      308.37      2.49 o
   0   1   0       74.86       73.71      1.03 o
   1   1   0      159.10      167.61      1.22 o
   2   1   0      754.82      752.32      5.59 o
   3   1   0       86.21       78.22      0.98 o
   4   1   0     3454.99     3472.39     23.55 o
   5   1   0      167.35      179.78      1.95 o
   6   1   0      167.99      170.29      1.95 o
   7   1   0      201.41      183.59      2.51 o
   8   1   0       23.03       25.63      1.47 o
   9   1   0       81.36       69.06      2.32 o
  10   1   0       14.02        7.21      2.13 o
  11   1   0       26.61       29.27      4.52 o
 -11   2   0        6.83        6.23      2.08 o
 -10   2   0        8.76        7.86      1.86 o
  -9   2   0        1.00        4.31      2.61 o
  -8   2   0      164.76      177.62     13.40 o
  -7   2   0      323.68      313.46      3.93 o
  -6   2   0       17.50       19.58      0.90 o
  -5   2   0       98.92      100.35      1.50 o
  -4   2   0       51.07       52.26      1.33 o
  -3   2   0       54.33       54.54      1.48 o
  -2   2   0       92.13      103.10      1.18 o
  -1   2   0      363.17      373.23      4.59 o
   0   2   0     3369.31     3270.50     37.77 o
   1   2   0      157.66      136.92      1.20 o
   2   2   0      412.31      433.03      3.08 o
   3   2   0       24.39       22.65      0.99 o
   4   2   0      834.49      853.95      6.48 o
   5   2   0      440.48      448.96      3.75 o
   6   2   0      207.67      206.56      2.04 o
   7   2   0       60.56       66.32      1.63 o
   8   2   0       36.69       34.04      4.44 o
   9   2   0       71.00       63.59      3.04 o
  10   2   0        0.65        1.89      1.45 o
  11   2   0        3.20        6.52      2.01 o
 -10   3   0       18.72       16.57      2.01 o
  -9   3   0        8.38        8.23      1.74 o
  -8   3   0        7.09        7.86      1.24 o
  -7   3   0       57.44       49.85      1.98 o
  -6   3   0       35.14       37.78      1.45 o
  -5   3   0      541.70      577.69      5.27 o
  -4   3   0        2.29        3.33      0.73 o
  -3   3   0      548.22      599.34      5.34 o
  -2   3   0       28.96       34.44      1.43 o
  -1   3   0     2211.45     2240.43     31.01 o
   0   3   0     2703.24     2696.16     52.55 o
   1   3   0     4465.71     4304.44     46.93 o
   2   3   0        0.69        1.17      0.40 o
   3   3   0      222.50      217.82      1.81 o
   4   3   0      739.55      779.60      5.97 o
   5   3   0        5.77        7.09      0.69 o
   6   3   0      116.07      128.65      1.81 o
   7   3   0       29.81       24.71      1.08 o
   8   3   0       89.72       78.11      1.93 o
   9   3   0       20.83       24.16      1.62 o
  10   3   0        7.67        5.64      1.50 o
  11   3   0       44.82       47.17      2.37 o
 -10   4   0       74.46       82.91      3.34 o
  -9   4   0        3.39        4.75      1.68 o
  -8   4   0        2.23        2.98      1.20 o
  -7   4   0      292.16      281.37      3.74 o
  -6   4   0      198.22      177.44      2.77 o
  -5   4   0      310.65      307.77      4.13 o
  -4   4   0        1.17        1.25      0.78 o
  -3   4   0      870.79      922.82     11.68 o
  -2   4   0       55.15       65.37      1.97 o
  -1   4   0      363.02      391.00      5.16 o
   0   4   0     1584.06     1640.86     18.70 o
   1   4   0      924.73      935.93      7.48 o
   2   4   0      429.57      460.79      4.26 o
   3   4   0      665.65      695.80      5.75 o
   4   4   0       26.83       27.87      0.91 o
   5   4   0      670.54      709.02      5.57 o
   6   4   0      143.34      139.96      1.88 o
   7   4   0      174.83      164.97      2.27 o
   8   4   0      198.15      179.90      2.37 o
   9   4   0       10.31       11.59      1.47 o
  10   4   0       48.24       46.11      2.23 o
  11   4   0        0.05       -0.84      1.60 o
  -9   5   0       67.93       62.75      2.98 o
  -8   5   0        0.43        0.98      1.25 o
  -7   5   0      123.42      133.53      2.59 o
  -6   5   0       19.39       22.56      1.30 o
  -5   5   0        9.70        7.23      1.06 o
  -4   5   0      166.75      159.09      2.01 o
  -3   5   0       35.72       41.53      1.53 o
  -2   5   0       48.95       51.69      2.06 o
  -1   5   0        8.10        5.83      1.08 o
   0   5   0       21.97       28.21      1.82 o
   1   5   0      277.44      293.06      3.28 o
   2   5   0      607.84      623.90      7.05 o
   3   5   0       75.57       79.21      1.40 o
   4   5   0     1082.43     1072.08      8.78 o
   5   5   0       99.12      108.75      1.38 o
   6   5   0       46.37       43.85      1.25 o
   7   5   0       88.82       82.70      2.01 o
   8   5   0        1.77        1.78      0.97 o
   9   5   0       19.58       17.04      1.39 o
  10   5   0       44.76       51.60      2.40 o
  11   5   0        4.07        3.28      2.04 o
  -9   6   0        2.95        3.60      2.94 o
  -8   6   0       27.22       30.43      1.65 o
  -7   6   0        5.98        5.31      1.25 o
  -6   6   0        3.19        2.39      1.13 o
  -5   6   0       63.04       68.08      1.89 o
  -4   6   0       10.41        7.43      1.00 o
  -3   6   0       43.70       43.70      1.11 o
  -2   6   0       41.87       39.90      2.19 o
  -1   6   0      100.70       96.32      2.64 o
   0   6   0     1130.84     1181.73     14.08 o
   1   6   0      233.60      217.69      3.00 o
   2   6   0       40.53       45.33      1.80 o
   3   6   0       85.18       71.56      2.66 o
   4   6   0      102.41       99.85      1.81 o
   5   6   0      285.71      284.30      4.38 o
   6   6   0     1061.13     1047.22     12.95 o
   7   6   0       47.53       50.13      1.46 o
   8   6   0      115.92      111.37      2.28 o
   9   6   0       47.88       46.04      1.88 o
  10   6   0        1.70        1.59      1.40 o
  11   6   0       10.56        8.79      2.15 o
  -8   7   0        6.23        6.84      1.49 o
  -7   7   0        8.74        6.79      1.32 o
  -6   7   0        3.17        3.18      1.20 o
  -5   7   0      209.59      199.33      2.99 o
  -4   7   0        3.14        2.37      0.94 o
  -3   7   0      137.85      138.53      2.85 o
  -2   7   0        0.02       -0.46      1.39 o
  -1   7   0      113.21      114.92      3.07 o
   0   7   0      150.81      173.54      3.56 o
   1   7   0       35.83       30.01      2.30 o
   2   7   0        1.17        0.90      0.91 o
   3   7   0       16.59       19.46      1.66 o
   4   7   0      544.67      535.88      9.53 o
   5   7   0      396.12      380.40      4.94 o
   6   7   0      116.20      116.58      2.36 o
   7   7   0        9.63        9.04      1.29 o
   8   7   0       21.41       23.00      1.55 o
   9   7   0       65.37       63.87      1.93 o
  10   7   0       10.33       14.97      1.36 o
  -7   8   0        0.30        1.23      1.38 o
  -6   8   0        3.70        2.39      1.24 o
  -5   8   0        0.18        0.49      1.09 o
  -4   8   0        8.08        8.64      1.05 o
  -3   8   0      200.91      202.44      2.79 o
  -2   8   0      143.34      147.99      4.79 o
  -1   8   0      155.90      162.30      5.07 o
   1   8   0      166.85      170.12      3.33 o
   2   8   0        7.80       10.03      1.39 o
   3   8   0      113.21      105.87      3.44 o
   4   8   0      255.41      243.55      5.49 o
   5   8   0        0.12        0.33      1.88 o
   6   8   0       60.35       61.62      3.63 o
   7   8   0        0.00        0.32      1.31 o
   8   8   0        1.24        0.50      1.83 o
   9   8   0       87.42      103.35      2.79 o
  10   8   0       46.71       56.50      2.97 o
  -6   9   0       61.82       62.61      3.25 o
  -5   9   0        0.96        0.07      1.16 o
  -4   9   0        8.37        8.13      1.72 o
  -3   9   0        1.71        1.10      0.78 o
  -2   9   0      110.97      115.03      3.61 o
  -1   9   0       72.86       79.01      3.77 o
   0   9   0        6.31        8.20      2.38 o
   1   9   0      523.60      508.78      8.20 o
   2   9   0        2.34        1.27      1.27 o
   3   9   0       13.14        8.92      1.61 o
   4   9   0       25.18       18.01      2.00 o
   5   9   0      147.96      135.85      4.49 o
   6   9   0       25.22       31.21      2.66 o
   7   9   0       30.41       34.76      1.72 o
   8   9   0        3.23        5.05      1.37 o
   9   9   0       29.28       25.39      1.90 o
  -5  10   0        7.00        6.63      1.71 o
  -4  10   0        1.66        0.18      1.16 o
  -3  10   0       78.95       82.59      6.90 o
  -2  10   0        1.93        1.11      2.49 o
  -1  10   0       58.74       47.83      4.32 o
   1  10   0        8.63        6.82      1.22 o
   2  10   0        0.00       -1.39      1.39 o
   3  10   0       28.91       27.05      2.00 o
   4  10   0        3.65        2.38      1.83 o
   5  10   0       10.22       10.14      2.16 o
   6  10   0        1.36        1.55      2.16 o
   7  10   0       12.56       20.51      2.72 o
  -3  11   0       19.94       15.52      3.33 o
  -2  11   0       20.52       15.52      3.21 o
  -1  11   0       28.67       19.40      3.27 o
   1  11   0       47.79       40.85      2.27 o
   2  11   0        0.30        0.39      1.44 o
   3  11   0        8.88       10.70      1.83 o
   4  11   0        3.72        4.60      1.94 o
   5  11   0        3.87        1.16      2.05 o
   6  11   0        6.45       10.14      2.33 o
   7  11   0        9.65       11.58      2.66 o
   1  12   0       78.45       72.39      2.77 o
   2  12   0        4.59        7.26      1.72 o
   3  12   0        4.07        7.76      1.94 o
   4  12   0       34.17       37.30      3.27 o
   5  12   0      194.36      211.13      5.76 o
  -3 -12   1       45.66       50.05      3.66 o
  -2 -12   1        0.80       -1.44      1.72 o
  -1 -12   1       48.25       54.15      2.94 o
  -6 -11   1       27.74       32.31      2.99 o
  -5 -11   1       50.38       46.84      3.55 o
  -4 -11   1       34.46       44.18      3.66 o
  -3 -11   1       23.95       21.62      2.16 o
  -2 -11   1        4.43        2.72      1.66 o
  -1 -11   1       59.50       67.23      2.83 o
   0 -11   1       66.76       58.53      2.44 o
   1 -11   1        3.34       -0.17      2.66 o
   2 -11   1       20.75       18.24      3.27 o
  -8 -10   1       31.95       37.03      3.55 o
  -7 -10   1       42.44       43.23      3.94 o
  -6 -10   1       48.51       57.42      4.21 o
  -5 -10   1       30.56       38.91      3.44 o
  -4 -10   1        0.27       -1.05      1.88 o
  -3 -10   1       69.13       71.56      3.16 o
  -2 -10   1       54.76       49.16      2.83 o
  -1 -10   1       17.60       13.75      1.50 o
   0 -10   1        4.62        3.97      1.05 o
   1 -10   1       92.77       92.85      3.46 o
   2 -10   1       76.63       81.42      5.27 o
   3 -10   1       80.30       91.02      2.28 o
   4 -10   1        7.59        8.55      1.31 o
  -9  -9   1       30.61       37.80      2.99 o
  -8  -9   1        1.65        1.31      1.38 o
  -7  -9   1        0.00       -0.84      1.01 o
  -6  -9   1       54.17       51.99      4.05 o
  -5  -9   1       54.55       54.49      3.82 o
  -4  -9   1      132.32      128.43      4.16 o
  -3  -9   1       39.92       31.87      2.83 o
  -2  -9   1       87.17       82.92      2.94 o
  -1  -9   1      429.78      411.61      7.09 o
   0  -9   1      271.78      271.21      4.03 o
   1  -9   1        5.92        3.71      2.49 o
   2  -9   1       66.57       68.07      4.55 o
   3  -9   1        3.67        2.62      1.91 o
   4  -9   1       37.70       41.86      5.07 o
   5  -9   1        6.76        6.64      2.55 o
   6  -9   1       24.87       24.39      3.13 o
  -9  -8   1       75.32       76.84      3.10 o
  -8  -8   1       12.14       13.67      1.66 o
  -7  -8   1        0.48        0.50      1.29 o
  -6  -8   1        1.47        2.64      1.11 o
  -5  -8   1       41.34       42.68      3.44 o
  -4  -8   1        4.02        2.77      1.83 o
  -3  -8   1       86.85       70.95      3.05 o
  -2  -8   1       93.04       99.88      3.21 o
  -1  -8   1       14.52       13.14      1.33 o
   0  -8   1      467.32      473.60      6.05 o
   2  -8   1      117.22      120.22      4.88 o
   3  -8   1       56.74       56.74      3.52 o
   4  -8   1       71.25       69.11      3.64 o
   5  -8   1        8.62        9.28      1.27 o
   6  -8   1        3.25        4.82      1.44 o
   7  -8   1        1.42        2.77      1.66 o
 -10  -7   1       75.89       95.82      3.12 o
  -9  -7   1        1.17        1.48      1.49 o
  -8  -7   1       67.42       66.46      2.90 o
  -7  -7   1      186.05      183.92      3.10 o
  -6  -7   1      529.18      517.66      6.45 o
  -5  -7   1      132.88      129.71      5.76 o
  -4  -7   1      102.32      101.27      3.71 o
  -3  -7   1       36.88       30.76      2.77 o
  -2  -7   1        6.85        7.09      1.44 o
  -1  -7   1       93.96       97.13      1.63 o
   0  -7   1        0.00       -0.06      1.94 o
   1  -7   1        0.04        1.11      2.16 o
   2  -7   1      187.30      190.56      5.38 o
   3  -7   1      128.49      127.34      2.16 o
   4  -7   1      103.97       98.87      2.09 o
   5  -7   1       40.64       43.79      1.86 o
   6  -7   1       55.30       53.77      2.02 o
   7  -7   1        6.89        7.65      1.40 o
   8  -7   1        8.57        4.92      1.47 o
 -10  -6   1       14.37       15.25      1.75 o
  -9  -6   1       13.76       14.70      1.36 o
  -8  -6   1        2.62        3.66      1.14 o
  -7  -6   1        0.32        0.08      1.14 o
  -6  -6   1      366.03      359.37      4.37 o
  -5  -6   1      765.25      763.57     10.34 o
  -4  -6   1       47.34       44.67      1.75 o
  -3  -6   1       50.66       49.33      2.49 o
  -2  -6   1        1.09        2.04      0.80 o
  -1  -6   1      413.06      435.78      4.39 o
   0  -6   1      252.19      256.69      6.10 o
   1  -6   1      337.34      344.60      7.59 o
   2  -6   1       55.20       47.86      2.41 o
   3  -6   1       56.98       52.58      1.19 o
   4  -6   1       54.80       47.52      1.74 o
   5  -6   1       50.78       47.95      1.86 o
   6  -6   1       58.71       44.48      1.92 o
   7  -6   1        3.64        2.12      1.26 o
   8  -6   1       14.85       16.56      1.55 o
 -11  -5   1       19.97       22.79      2.35 o
 -10  -5   1        2.44        1.31      1.90 o
  -9  -5   1       14.06       14.80      1.20 o
  -8  -5   1       88.38       85.27      2.40 o
  -7  -5   1      421.41      414.82      3.81 o
  -6  -5   1     1708.60     1636.30     12.27 o
  -5  -5   1       22.28       22.49      0.89 o
  -4  -5   1       12.75       19.33      0.84 o
  -3  -5   1      149.45      171.59      2.19 o
  -2  -5   1      126.68      124.44      2.99 o
  -1  -5   1     1964.35     2164.89     20.05 o
   0  -5   1       27.90       29.38      2.61 o
   1  -5   1      800.95      905.75     12.94 o
   2  -5   1      497.06      526.18      6.92 o
   3  -5   1      202.36      226.64      2.31 o
   4  -5   1        2.18        0.46      0.89 o
   5  -5   1      156.56      141.95      2.42 o
   6  -5   1        1.72        1.17      1.12 o
   7  -5   1       12.20       14.74      1.35 o
   8  -5   1       12.90       11.32      1.39 o
   9  -5   1        4.12        4.16      1.78 o
 -11  -4   1        0.00        1.10      1.66 o
 -10  -4   1       25.69       16.76      1.64 o
  -9  -4   1        7.48        7.12      1.28 o
  -8  -4   1      134.55      124.16      2.49 o
  -7  -4   1      294.48      271.95      2.88 o
  -6  -4   1       69.80       66.69      1.56 o
  -5  -4   1      148.07      157.64      1.89 o
  -4  -4   1       14.43       23.95      0.77 o
  -3  -4   1      600.08      634.47      5.34 o
  -2  -4   1     1560.45     1762.25     19.34 o
  -1  -4   1      607.54      652.82      6.16 o
   0  -4   1        0.55        1.66      1.33 o
   1  -4   1      683.60      732.93      8.87 o
   2  -4   1       73.04       83.47      2.19 o
   3  -4   1       62.43       65.85      1.16 o
   4  -4   1      195.12      215.22      3.39 o
   5  -4   1      112.02      100.30      2.09 o
   6  -4   1       18.30       15.46      1.19 o
   7  -4   1        5.53        3.79      1.14 o
   8  -4   1        3.50        2.56      1.25 o
   9  -4   1        4.96        4.55      1.72 o
  10  -4   1       28.40       30.11      4.24 o
 -11  -3   1        0.21       -1.02      2.22 o
 -10  -3   1        3.08        4.88      1.53 o
  -9  -3   1       22.75       15.15      1.53 o
  -8  -3   1       64.71       55.94      1.72 o
  -7  -3   1        3.31        1.78      1.09 o
  -6  -3   1       10.83        9.46      0.86 o
  -5  -3   1       52.34       41.05      1.31 o
  -4  -3   1      149.63      156.79      1.77 o
  -3  -3   1        4.15        3.83      0.49 o
  -2  -3   1        0.30        0.19      0.45 o
  -1  -3   1      187.00      208.27      1.85 o
   0  -3   1      364.56      386.22      7.21 o
   1  -3   1     1233.59     1312.60     15.02 o
   2  -3   1        0.16        0.85      0.37 o
   3  -3   1      352.50      400.89      4.65 o
   4  -3   1        6.47        5.19      0.76 o
   5  -3   1       84.95       82.53      1.78 o
   6  -3   1       73.69       82.25      2.91 o
   7  -3   1      155.67      154.08      4.04 o
   8  -3   1       16.52       14.60      1.30 o
   9  -3   1       15.46       13.52      1.84 o
  10  -3   1       46.79       57.99      3.20 o
 -11  -2   1        3.09        5.95      2.47 o
 -10  -2   1       13.05       10.45      1.66 o
  -9  -2   1        2.87       -1.04      1.63 o
  -8  -2   1       38.63       29.97      1.60 o
  -7  -2   1        0.17        0.49      1.01 o
  -6  -2   1       55.32       49.73      1.44 o
  -5  -2   1       33.70       34.06      1.19 o
  -4  -2   1      103.88       90.12      1.39 o
  -3  -2   1       76.08       69.38      1.39 o
  -2  -2   1      215.09      225.50      1.79 o
  -1  -2   1       55.14       58.13      1.25 o
   0  -2   1     4659.03     4801.09     81.48 o
   1  -2   1      535.78      551.07      5.19 o
   2  -2   1      445.65      464.80      4.86 o
   3  -2   1      104.95      119.23      2.00 o
   4  -2   1       42.29       43.94      1.99 o
   5  -2   1       12.06       12.81      0.98 o
   6  -2   1        5.06        3.75      1.07 o
   7  -2   1      491.55      487.11     10.05 o
   8  -2   1       86.12       94.73      4.30 o
   9  -2   1       22.66       23.56      2.61 o
  10  -2   1        7.69        8.29      1.86 o
  11  -2   1        6.01        4.71      2.69 o
 -11  -1   1        5.89        0.01      4.82 o
 -10  -1   1        8.75        7.97      4.05 o
  -9  -1   1        7.30        3.79      2.08 o
  -8  -1   1      223.87      191.02      3.68 o
  -7  -1   1        3.23        3.56      1.21 o
  -6  -1   1        6.58        8.21      0.82 o
  -5  -1   1      646.15      684.99      6.29 o
  -4  -1   1     1182.50     1281.00      9.32 o
  -3  -1   1       88.70       84.62      1.19 o
  -2  -1   1      152.85      132.37      1.36 o
  -1  -1   1      617.47      591.95      4.07 o
   0  -1   1       60.56       66.28      0.62 o
   1  -1   1       26.26       25.01      0.55 o
   2  -1   1        1.81        4.32      0.34 o
   3  -1   1       80.60       85.49      1.22 o
   4  -1   1       96.96       93.67      2.06 o
   5  -1   1      427.29      445.47      4.16 o
   6  -1   1       33.72       33.29      1.94 o
   7  -1   1        7.56        5.02      1.02 o
   8  -1   1      154.10      147.70      6.60 o
   9  -1   1       77.16       79.79      8.76 o
  10  -1   1        0.00        0.50      2.44 o
  11  -1   1       26.75       21.51      2.45 o
 -11   0   1        6.28        7.16      5.71 o
 -10   0   1        3.69        2.27      2.13 o
  -9   0   1        9.46        9.79      1.94 o
  -8   0   1        5.46       10.79      2.53 o
  -7   0   1      415.93      419.00      4.93 o
  -6   0   1      102.68      105.52      2.36 o
  -5   0   1       37.41       39.58      2.02 o
  -4   0   1      184.75      188.81      1.89 o
  -3   0   1      407.79      383.71      3.09 o
  -2   0   1     3769.71     3651.91     27.06 o
  -1   0   1     1991.75     1869.70     15.88 o
   0   0   1      444.41      403.71     11.59 o
   1   0   1     2451.97     2298.66     15.24 o
   2   0   1      519.17      507.66      3.43 o
   3   0   1       34.11       46.35      0.79 o
   4   0   1     1840.15     1906.51     19.12 o
   5   0   1       10.08       12.51      0.72 o
   6   0   1        9.51        8.88      0.63 o
   7   0   1       50.09       49.53      1.43 o
   8   0   1       99.56       90.29      3.11 o
   9   0   1       28.78       27.19      4.74 o
  10   0   1       41.37       39.84      4.43 o
  11   0   1       25.42       28.21      2.44 o
 -11   1   1       11.41        7.40      2.52 o
 -10   1   1        8.14        9.33      2.14 o
  -9   1   1       18.77       21.09      4.41 o
  -8   1   1       58.95       59.70     11.34 o
  -7   1   1       20.22       17.74      2.33 o
  -6   1   1       42.22       38.32      3.02 o
  -5   1   1       17.28       13.51      0.91 o
  -4   1   1     1104.00     1164.77     11.13 o
  -3   1   1      359.22      370.54      4.21 o
  -2   1   1     1263.15     1221.48     14.84 o
  -1   1   1      535.58      501.66      4.65 o
   0   1   1       34.44       39.63      0.50 o
   1   1   1      337.29      339.77      2.77 o
   2   1   1       14.08       15.11      0.65 o
   3   1   1       68.69       63.83      0.95 o
   4   1   1      412.05      394.04      3.14 o
   5   1   1      159.40      194.45      1.97 o
   6   1   1      193.84      202.08      2.12 o
   7   1   1       42.79       44.44      2.32 o
   8   1   1        1.00        3.87      1.44 o
   9   1   1        0.24       -0.58      1.49 o
  10   1   1        0.01        1.40      3.74 o
  11   1   1       28.61       42.77      2.77 o
 -10   2   1       18.56       16.04      2.00 o
  -9   2   1       16.32       21.93      1.86 o
  -8   2   1       16.71       14.58      2.76 o
  -7   2   1      159.56      147.33      3.41 o
  -6   2   1      309.45      314.75      3.79 o
  -5   2   1      216.92      202.19      2.60 o
  -4   2   1      187.16      197.51      2.15 o
  -3   2   1      238.77      254.18      2.41 o
  -2   2   1     1603.14     1498.88     21.56 o
  -1   2   1     5810.12     5542.83     93.12 o
   0   2   1     3213.88     3109.03     53.04 o
   1   2   1      993.78      955.73      8.85 o
   2   2   1      615.62      607.78      3.86 o
   3   2   1      422.10      406.28      3.52 o
   4   2   1      132.98      123.87      1.50 o
   5   2   1       13.86       20.58      0.78 o
   6   2   1        0.65       -0.71      0.86 o
   7   2   1       69.11       71.15      1.54 o
   8   2   1       21.74       25.77      1.48 o
   9   2   1       56.76       41.61      2.09 o
  10   2   1        1.77        1.15      1.39 o
  11   2   1        8.26        9.69      3.60 o
  12   2   1       34.00       39.63      4.05 o
 -10   3   1       12.79       12.21      1.90 o
  -9   3   1        9.30        9.72      1.31 o
  -8   3   1       23.87       20.84      1.39 o
  -7   3   1      241.62      233.96      3.25 o
  -6   3   1       24.62       24.94      1.40 o
  -5   3   1        3.11        4.23      0.91 o
  -4   3   1      324.36      313.54      4.62 o
  -3   3   1      212.33      234.83      3.32 o
  -2   3   1      131.92      128.78      1.59 o
  -1   3   1      473.81      508.85      6.20 o
   0   3   1      570.61      549.08      6.55 o
   1   3   1        4.73        4.51      0.40 o
   2   3   1     1961.03     1974.58     14.26 o
   3   3   1      625.43      652.33      4.56 o
   4   3   1       58.89       59.51      1.20 o
   5   3   1       41.03       37.41      1.15 o
   6   3   1      239.63      252.13      3.34 o
   7   3   1        2.54        4.23      0.98 o
   8   3   1        9.08        9.58      1.47 o
   9   3   1      447.66      397.64      9.89 o
  10   3   1        0.96       -0.45      1.39 o
  11   3   1       23.48       20.18      1.79 o
  12   3   1       36.58       46.60      3.05 o
 -10   4   1       13.11       16.29      2.05 o
  -9   4   1        0.10        1.35      1.27 o
  -8   4   1       81.09       84.75      2.74 o
  -7   4   1        3.64        2.87      1.23 o
  -6   4   1      180.80      172.03      2.79 o
  -5   4   1        8.29        8.38      1.02 o
  -4   4   1        1.18        0.89      1.19 o
  -3   4   1      286.00      295.19      4.10 o
  -2   4   1       75.60       88.54      1.34 o
  -1   4   1       22.93       25.23      1.59 o
   0   4   1        3.59        4.26      0.84 o
   1   4   1     2058.55     2032.94     32.59 o
   2   4   1       85.76       87.81      1.34 o
   3   4   1      132.00      150.67      1.66 o
   4   4   1      189.43      176.62      1.67 o
   5   4   1       84.58       78.42      1.59 o
   6   4   1      233.16      225.58      2.34 o
   7   4   1        4.09        2.92      0.88 o
   8   4   1       84.96       74.68      1.93 o
   9   4   1       95.20       90.32      2.56 o
  10   4   1        1.35        2.44      1.41 o
  11   4   1        9.26        6.55      1.91 o
  -9   5   1       72.33       87.39      3.19 o
  -8   5   1       23.32       20.14      1.47 o
  -7   5   1       37.00       32.18      1.51 o
  -6   5   1        1.21        0.27      1.06 o
  -5   5   1      101.60       94.40      2.49 o
  -4   5   1      125.43      122.00      2.78 o
  -3   5   1      148.97      144.19      3.18 o
  -2   5   1     1022.73     1135.65     17.07 o
  -1   5   1        4.74        5.04      1.06 o
   0   5   1     1589.70     1652.43     18.99 o
   1   5   1      273.00      277.64      5.38 o
   2   5   1      670.89      706.30      6.51 o
   3   5   1      563.77      624.19      6.02 o
   4   5   1       78.14       87.19      1.36 o
   5   5   1      186.99      214.71      1.96 o
   6   5   1        9.34        9.13      0.75 o
   7   5   1        0.01       -0.83      0.91 o
   8   5   1       54.88       55.48      1.64 o
   9   5   1        0.07        0.07      1.11 o
  10   5   1        0.64       -0.12      1.51 o
  11   5   1       13.12       11.66      1.67 o
  -8   6   1        3.74        6.04      1.35 o
  -7   6   1        0.04       -1.16      1.16 o
  -6   6   1       21.66       19.39      1.31 o
  -5   6   1       12.65       15.61      1.18 o
  -4   6   1      127.89      114.35      2.23 o
  -3   6   1       61.95       59.35      1.59 o
  -2   6   1        4.24        4.28      1.41 o
  -1   6   1      614.46      621.77      8.31 o
   0   6   1        3.06        3.85      1.14 o
   1   6   1        0.75       -0.22      1.50 o
   2   6   1       73.23       87.29      1.40 o
   3   6   1       28.40       35.97      2.22 o
   4   6   1        7.89        7.10      0.76 o
   5   6   1       36.04       40.71      1.90 o
   6   6   1       23.44       26.75      0.90 o
   7   6   1        4.62        4.19      0.88 o
   8   6   1      290.58      277.97      2.95 o
   9   6   1        6.96        6.36      1.09 o
  10   6   1        1.17        0.27      2.05 o
  11   6   1        1.79       -0.38      1.95 o
  -8   7   1       19.95       20.22      1.63 o
  -7   7   1        1.89        0.92      1.25 o
  -6   7   1       16.11       17.13      1.33 o
  -5   7   1       35.22       32.95      1.68 o
  -4   7   1      208.49      212.87      6.72 o
  -3   7   1       40.65       41.02      1.52 o
  -2   7   1      469.42      475.93      6.68 o
  -1   7   1      645.56      669.27      8.69 o
   0   7   1      144.97      163.41      5.79 o
   1   7   1       58.06       59.59      3.21 o
   2   7   1      580.12      608.81      5.80 o
   3   7   1      298.59      293.67      3.88 o
   4   7   1      159.36      154.20      3.03 o
   5   7   1       66.18       63.80      1.77 o
   6   7   1       85.28       83.69      2.86 o
   7   7   1      759.54      735.10      7.72 o
   8   7   1       11.38       10.23      1.01 o
   9   7   1        5.39        4.27      1.16 o
  10   7   1        0.34        0.20      1.31 o
  11   7   1        0.55       -0.16      1.51 o
  -7   8   1       32.33       38.62      2.01 o
  -6   8   1        0.12       -0.52      1.19 o
  -5   8   1        1.37        0.77      1.08 o
  -4   8   1        0.91        0.04      1.12 o
  -3   8   1       37.14       31.73      2.25 o
  -2   8   1        1.35        0.96      1.54 o
  -1   8   1      300.46      304.44      5.18 o
   0   8   1      871.51      879.07     11.15 o
   1   8   1      389.63      409.95      8.20 o
   2   8   1      180.53      171.83      5.43 o
   3   8   1      294.05      257.46      5.21 o
   4   8   1      188.56      196.33      4.71 o
   5   8   1       89.59       84.64      3.60 o
   6   8   1      484.14      494.41      6.23 o
   7   8   1        2.13        1.24      1.25 o
   8   8   1        9.95       10.79      1.40 o
   9   8   1       17.19       18.67      1.75 o
  10   8   1        5.06        8.00      1.66 o
  -6   9   1        0.04        0.57      1.30 o
  -5   9   1        5.16        3.46      1.21 o
  -4   9   1        1.87        2.10      1.02 o
  -3   9   1       48.24       46.54      2.69 o
  -2   9   1       55.17       56.83      3.80 o
  -1   9   1       88.69       88.23      3.09 o
   0   9   1        7.52        6.78      1.63 o
   1   9   1        0.24        0.30      0.73 o
   2   9   1       46.09       41.18      2.22 o
   3   9   1       68.31       64.24      2.83 o
   4   9   1       81.29       85.75      3.38 o
   5   9   1      511.56      513.04      9.37 o
   6   9   1      153.18      153.70      4.71 o
   7   9   1       32.09       29.93      2.11 o
   8   9   1       25.31       25.00      1.88 o
   9   9   1       39.48       41.15      2.29 o
  10   9   1        0.01        1.34      1.73 o
  -5  10   1        2.74        2.96      1.64 o
  -4  10   1       14.07       16.00      1.74 o
  -3  10   1       55.97       55.74      4.80 o
  -2  10   1        5.17        4.79      1.84 o
  -1  10   1        0.00       -1.47      1.72 o
   0  10   1        3.71        2.44      2.44 o
   1  10   1      237.64      219.55      3.99 o
   2  10   1        1.21        0.61      1.27 o
   3  10   1        0.32        1.22      1.50 o
   4  10   1       14.36       11.47      1.94 o
   5  10   1       10.18        8.59      2.00 o
   6  10   1        1.17        2.94      2.11 o
   8  10   1        0.66        0.17      2.49 o
   9  10   1        6.96        4.93      1.61 o
  -3  11   1       37.26       38.06      2.55 o
  -2  11   1        0.03       -1.62      1.91 o
  -1  11   1       17.14       14.52      2.94 o
   1  11   1      491.80      488.43      8.04 o
   2  11   1       39.84       41.18      2.55 o
   3  11   1       55.79       60.36      2.88 o
   4  11   1        6.39        5.15      1.88 o
   5  11   1       92.02       82.26      3.66 o
   6  11   1        0.02        1.61      2.16 o
   7  11   1       12.74       13.80      2.66 o
   8  11   1       23.25       21.73      3.05 o
   1  12   1        7.88        9.09      1.33 o
   2  12   1        1.14        2.00      1.50 o
   3  12   1       86.40       98.61      3.55 o
   4  12   1       47.41       60.14      3.33 o
   5  12   1       16.13       15.74      2.33 o
   6  12   1        8.69       12.86      2.44 o
  -5 -11   2        4.13        9.03      2.55 o
  -4 -11   2        5.80        3.60      2.27 o
  -3 -11   2        0.26       -1.33      1.94 o
  -2 -11   2        9.99        8.70      1.94 o
  -1 -11   2       26.33       22.06      2.00 o
   0 -11   2       69.61       69.45      2.99 o
   1 -11   2       15.99       18.81      1.88 o
  -7 -10   2       31.78       49.83      4.27 o
  -6 -10   2        3.17        3.49      2.49 o
  -5 -10   2       40.35       45.51      3.99 o
  -4 -10   2       33.99       36.25      2.66 o
  -3 -10   2        0.19        0.83      1.94 o
  -2 -10   2       36.86       33.04      2.22 o
  -1 -10   2        1.29        0.61      1.55 o
   0 -10   2       13.90       11.16      1.36 o
   1 -10   2       12.47        9.06      3.27 o
   2 -10   2       46.43       43.39      7.23 o
   3 -10   2        0.11        0.03      1.15 o
   4 -10   2       27.87       35.79      6.98 o
  -8  -9   2       84.48       91.56      2.55 o
  -7  -9   2        0.08       -1.61      2.33 o
  -6  -9   2       26.92       37.25      3.10 o
  -5  -9   2       10.88       12.03      2.38 o
  -4  -9   2       19.72       17.35      2.27 o
  -3  -9   2       93.71       72.22      3.55 o
  -2  -9   2        1.28        0.61      1.66 o
  -1  -9   2       27.33       32.09      2.55 o
   0  -9   2       60.56       64.15      4.79 o
   1  -9   2        0.13        1.99      1.50 o
   2  -9   2        5.72        6.30      1.16 o
   3  -9   2        1.24        3.01      1.10 o
   4  -9   2        7.44        7.32      1.31 o
   5  -9   2        7.50        7.92      3.13 o
  -9  -8   2       10.57       12.06      1.88 o
  -8  -8   2        5.05        4.44      1.56 o
  -7  -8   2        4.39        4.78      1.88 o
  -6  -8   2       29.60       28.50      1.66 o
  -5  -8   2        2.40        3.38      2.16 o
  -4  -8   2       44.42       41.07      3.16 o
  -3  -8   2        1.39        0.78      1.72 o
  -2  -8   2        4.09        3.94      1.61 o
  -1  -8   2       13.36       13.03      1.83 o
   0  -8   2        4.50        2.47      1.06 o
   1  -8   2       52.74       47.65      1.81 o
   2  -8   2        2.20        3.79      0.96 o
   3  -8   2       12.38       11.06      1.52 o
   4  -8   2        6.96        6.92      1.36 o
   5  -8   2        8.45       10.89      2.49 o
   6  -8   2        6.73        4.79      2.16 o
  -9  -7   2        0.59        1.70      1.56 o
  -8  -7   2        2.21        2.41      1.42 o
  -7  -7   2        3.49        3.62      1.86 o
  -6  -7   2       23.98       25.00      1.56 o
  -5  -7   2      123.07      115.91      2.48 o
  -4  -7   2      215.48      202.65      5.04 o
  -3  -7   2        8.80       11.03      1.94 o
  -2  -7   2      119.39      112.30      3.55 o
  -1  -7   2       58.80       60.09      2.17 o
   0  -7   2      161.50      154.91      4.27 o
   1  -7   2      330.60      325.15      4.49 o
   2  -7   2      454.90      453.65      6.35 o
   3  -7   2        5.19        5.41      1.02 o
   4  -7   2       77.46       79.13      3.10 o
   5  -7   2       86.82       86.25      2.85 o
   6  -7   2       96.77      103.06      2.97 o
   7  -7   2       77.34       75.70      3.49 o
 -10  -6   2       48.91       52.47      2.18 o
  -9  -6   2       15.18       23.29      1.44 o
  -8  -6   2        3.20        4.66      1.14 o
  -7  -6   2       13.21       13.09      1.03 o
  -6  -6   2       12.17       10.87      1.27 o
  -5  -6   2      280.50      274.27      4.50 o
  -4  -6   2        6.57        6.03      1.00 o
  -3  -6   2       30.70       25.89      2.05 o
  -2  -6   2       58.41       51.71      2.66 o
  -1  -6   2       40.71       48.80      2.97 o
   0  -6   2      181.32      194.34      3.13 o
   1  -6   2       92.88       94.51      4.54 o
   2  -6   2       46.55       43.05      2.20 o
   3  -6   2       66.77       55.38      1.89 o
   4  -6   2      148.26      132.17      4.91 o
   5  -6   2        1.18        1.42      1.41 o
   6  -6   2       32.51       28.43      2.02 o
   7  -6   2       11.19       16.15      1.70 o
   8  -6   2       50.71       57.56      2.95 o
 -10  -5   2       34.42       41.52      2.26 o
  -9  -5   2       96.30       86.49      2.23 o
  -8  -5   2      266.88      266.19      4.06 o
  -7  -5   2      236.48      231.11      2.67 o
  -6  -5   2       38.70       36.11      1.56 o
  -5  -5   2      429.76      433.03      3.39 o
  -4  -5   2      143.85      145.95      2.26 o
  -3  -5   2       52.38       52.06      1.42 o
  -2  -5   2       85.06       91.96      2.77 o
  -1  -5   2        5.95        4.25      0.67 o
   0  -5   2      122.85      128.70      2.23 o
   1  -5   2        1.70        4.67      0.55 o
   2  -5   2        2.93        3.09      0.56 o
   3  -5   2      143.82      145.16      2.02 o
   4  -5   2        4.50        3.78      1.14 o
   5  -5   2       10.54        8.26      1.11 o
   6  -5   2       84.95       84.53      2.24 o
   7  -5   2        2.13        0.49      1.24 o
   8  -5   2        8.55       11.04      1.76 o
   9  -5   2        3.51        3.24      1.74 o
 -10  -4   2      118.03      120.37      3.00 o
  -9  -4   2       57.26       50.93      2.12 o
  -8  -4   2       62.31       62.92      1.82 o
  -7  -4   2       26.72       26.23      1.13 o
  -6  -4   2        6.53        6.42      0.94 o
  -5  -4   2      242.74      220.45      2.17 o
  -4  -4   2       44.86       40.38      1.04 o
  -3  -4   2       33.63       35.75      1.12 o
  -2  -4   2      181.28      206.08      2.44 o
  -1  -4   2       44.91       43.19      1.62 o
   0  -4   2      217.86      245.28      3.75 o
   1  -4   2        1.39        1.15      0.46 o
   2  -4   2       28.10       27.18      1.79 o
   3  -4   2        1.01       -0.02      0.61 o
   4  -4   2       37.95       46.93      1.32 o
   5  -4   2      172.04      166.95      2.66 o
   6  -4   2        3.55        3.75      1.10 o
   7  -4   2       20.04       20.11      1.45 o
   8  -4   2        0.04        0.46      1.21 o
   9  -4   2        7.28        7.74      1.74 o
  10  -4   2        0.51        0.71      1.93 o
 -11  -3   2        0.48        0.42      1.73 o
 -10  -3   2       34.08       47.70      2.34 o
  -9  -3   2        3.88        5.44      1.31 o
  -8  -3   2       96.08       85.03      2.21 o
  -7  -3   2       15.78       18.88      1.09 o
  -6  -3   2       66.48       65.42      2.12 o
  -5  -3   2       23.44       19.32      0.88 o
  -4  -3   2       47.43       50.31      1.44 o
  -3  -3   2      151.68      150.82      1.51 o
  -2  -3   2      118.42      117.91      1.56 o
  -1  -3   2      571.44      579.65      5.50 o
   0  -3   2      511.50      560.12      5.36 o
   1  -3   2      236.14      249.92      2.63 o
   2  -3   2       85.62      102.88      2.26 o
   3  -3   2     1129.46     1261.04     11.83 o
   4  -3   2      136.22      146.60      2.20 o
   5  -3   2      264.92      261.07      4.30 o
   6  -3   2      258.59      246.72      3.28 o
   7  -3   2       74.39       75.25      2.20 o
   8  -3   2       51.21       56.85      2.19 o
   9  -3   2        0.64        0.83      1.86 o
  10  -3   2        3.76        5.05      1.84 o
 -11  -2   2        0.07        3.10      2.25 o
 -10  -2   2        0.85       -1.53      1.53 o
  -9  -2   2        1.17        0.87      1.98 o
  -8  -2   2      166.90      135.89      2.88 o
  -7  -2   2       59.25       63.41      1.74 o
  -6  -2   2      618.24      576.36      4.87 o
  -5  -2   2       71.64       70.98      1.49 o
  -4  -2   2       56.48       72.93      1.34 o
  -3  -2   2       31.25       25.54      0.87 o
  -2  -2   2      154.06      157.43      1.44 o
  -1  -2   2      451.58      439.34      2.87 o
   0  -2   2     2291.87     2323.82     15.04 o
   1  -2   2      280.63      279.05      2.94 o
   2  -2   2       38.63       47.89      0.77 o
   3  -2   2      228.69      221.12      3.63 o
   4  -2   2      288.75      321.74      3.52 o
   5  -2   2      148.06      167.32      4.62 o
   6  -2   2      688.33      697.66      7.09 o
   7  -2   2      356.82      347.81      4.21 o
   8  -2   2      194.31      191.29      5.43 o
   9  -2   2       15.99       16.52      2.55 o
  10  -2   2      124.27      134.19      4.93 o
  11  -2   2      170.55      181.45      4.91 o
 -11  -1   2        0.90       -4.00      5.96 o
 -10  -1   2        2.93        1.51      2.72 o
  -9  -1   2        4.50        1.13      1.82 o
  -8  -1   2      160.21      146.94      3.15 o
  -7  -1   2      101.10       95.70      3.41 o
  -6  -1   2        0.62        0.31      0.83 o
  -5  -1   2        6.61        8.85      0.78 o
  -4  -1   2        0.33       -0.48      0.61 o
  -3  -1   2      245.77      256.32      2.66 o
  -2  -1   2     1304.30     1258.77      9.37 o
  -1  -1   2     1091.23     1057.35      8.88 o
   0  -1   2      124.14      108.52      1.03 o
   1  -1   2      268.18      253.29      2.36 o
   2  -1   2       26.38       27.03      1.65 o
   3  -1   2       68.34       75.27      1.09 o
   4  -1   2      231.76      249.84      1.93 o
   5  -1   2       56.07       57.11      1.40 o
   6  -1   2        0.08        0.86      0.74 o
   7  -1   2       80.33       85.80      3.04 o
   8  -1   2      342.74      352.87      6.53 o
   9  -1   2       62.93       69.90      3.77 o
  10  -1   2       41.97       50.05      3.60 o
  11  -1   2        8.30       15.54      5.29 o
 -11   0   2        2.87        2.34      3.85 o
 -10   0   2       36.63       42.33      2.74 o
  -9   0   2       10.60       10.29      2.58 o
  -8   0   2       78.80       72.49      3.83 o
  -7   0   2        4.76        3.32      1.23 o
  -6   0   2       39.71       39.76      1.54 o
  -5   0   2       19.81       19.19      0.84 o
  -4   0   2      141.96      144.65      1.69 o
  -3   0   2     1060.61     1089.06      8.12 o
  -2   0   2        2.08        4.28      0.56 o
  -1   0   2     2232.89     2198.99     18.87 o
   0   0   2      668.11      620.42      6.26 o
   1   0   2     5012.66     4717.76     37.09 o
   2   0   2     2670.96     2555.52     19.07 o
   3   0   2       17.06       22.72      1.08 o
   4   0   2      231.57      235.45      2.35 o
   5   0   2        7.82       11.37      0.54 o
   6   0   2        1.96        3.73      0.55 o
   7   0   2       23.13       27.05      2.09 o
   8   0   2        5.81        5.54      1.35 o
   9   0   2       24.14       20.62      2.61 o
  10   0   2        0.22        1.62      1.79 o
  11   0   2        6.37       11.73      5.46 o
 -10   1   2       35.23       51.35      2.44 o
  -9   1   2        0.63       -0.55      2.33 o
  -8   1   2       15.26       16.82      1.96 o
  -7   1   2      292.72      282.92      3.83 o
  -6   1   2       12.16       11.93      1.14 o
  -5   1   2       49.42       42.54      2.55 o
  -4   1   2        2.07        5.19      0.92 o
  -3   1   2       44.96       33.60      1.08 o
  -2   1   2      246.24      240.52      2.28 o
  -1   1   2       42.45       46.23      1.10 o
   0   1   2      233.02      210.28      2.24 o
   1   1   2     2032.79     1888.24     16.28 o
   2   1   2      139.55      139.93      1.50 o
   3   1   2      130.26      119.62      1.28 o
   4   1   2        3.81        3.72      0.54 o
   5   1   2        9.32       12.84      0.93 o
   6   1   2        2.73        3.45      0.81 o
   7   1   2        6.26        8.19      0.57 o
   8   1   2      159.70      142.79      3.47 o
   9   1   2       52.61       39.10      1.94 o
  10   1   2       13.59       17.84      2.07 o
  11   1   2        4.29        8.33      4.41 o
  12   1   2        4.08        4.94      2.27 o
 -10   2   2        0.00        0.29      2.71 o
  -9   2   2        0.11        0.89      2.12 o
  -8   2   2       94.00       82.84      3.99 o
  -7   2   2        2.62        1.13      1.31 o
  -6   2   2        0.01       -0.61      0.86 o
  -5   2   2        1.04        2.02      0.74 o
  -4   2   2      317.55      326.94      3.15 o
  -3   2   2     2372.31     2400.79     20.02 o
  -2   2   2     2185.13     2187.26     20.74 o
  -1   2   2     4867.00     4680.27     43.03 o
   2   2   2       78.43       63.92      1.78 o
   3   2   2      108.03       90.49      0.98 o
   4   2   2      285.17      313.68      2.94 o
   5   2   2       30.86       36.69      1.66 o
   6   2   2      573.42      592.97      4.68 o
   7   2   2      101.97       96.26      1.68 o
   8   2   2        1.64        0.44      0.99 o
   9   2   2        0.83        1.45      1.29 o
  10   2   2        8.61        5.54      1.47 o
  11   2   2        0.19       -0.18      2.41 o
  12   2   2       27.28       33.47      2.63 o
 -10   3   2        5.76        7.72      1.88 o
  -9   3   2        0.79        0.36      1.21 o
  -8   3   2       99.13       90.96      2.98 o
  -7   3   2       24.88       18.48      1.37 o
  -6   3   2      361.65      345.29      4.91 o
  -5   3   2       28.13       22.99      1.44 o
  -4   3   2      100.16       86.39      1.42 o
  -3   3   2      485.01      470.54      5.90 o
  -2   3   2        2.32        0.88      0.73 o
  -1   3   2     1328.09     1316.57     12.23 o
   0   3   2       47.76       52.08      1.02 o
   1   3   2       71.72       59.36      1.19 o
   2   3   2       33.77       32.74      0.60 o
   3   3   2      977.93      964.40      6.46 o
   4   3   2     1476.67     1545.48     12.52 o
   5   3   2     1919.44     2050.46     22.26 o
   6   3   2        2.99        2.75      0.77 o
   7   3   2        0.05        0.75      0.82 o
   8   3   2       19.11       20.82      1.21 o
   9   3   2       77.22       67.55      2.27 o
  10   3   2        1.67        1.47      1.42 o
  11   3   2        5.40        3.77      1.55 o
  12   3   2        7.57        8.59      2.27 o
  -9   4   2        0.20       -0.17      1.30 o
  -8   4   2       10.25       15.26      1.38 o
  -7   4   2        3.69        4.68      1.45 o
  -6   4   2      205.05      195.78      3.70 o
  -5   4   2        9.22        8.00      1.04 o
  -4   4   2       17.20       19.85      1.00 o
  -3   4   2       91.31      100.23      4.38 o
  -2   4   2        0.01        0.40      0.60 o
  -1   4   2      710.74      763.38      7.44 o
   0   4   2       18.50       20.89      0.62 o
   1   4   2      177.14      166.51      1.81 o
   2   4   2      221.55      220.62      2.90 o
   3   4   2      166.32      167.21      1.41 o
   4   4   2       28.37       24.44      0.81 o
   5   4   2        9.35        5.46      0.68 o
   6   4   2      144.90      161.91      2.68 o
   7   4   2       32.04       34.68      1.45 o
   8   4   2       17.48       15.97      1.33 o
   9   4   2       33.59       26.75      1.61 o
  10   4   2       13.27       12.07      1.53 o
  11   4   2        2.31        1.16      1.52 o
  12   4   2       16.72       16.41      1.85 o
  -9   5   2       26.95       32.42      1.72 o
  -8   5   2       21.17       22.77      1.54 o
  -7   5   2        0.00        0.47      1.17 o
  -6   5   2       34.02       33.22      2.66 o
  -5   5   2      105.77      108.24      2.29 o
  -4   5   2      128.16      135.20      2.28 o
  -3   5   2       12.73       10.75      0.71 o
  -2   5   2       34.54       31.30      0.94 o
  -1   5   2       21.41       16.70      0.68 o
   0   5   2        2.35        1.19      1.66 o
   1   5   2      627.14      652.04      5.98 o
   2   5   2        1.14        0.54      0.58 o
   3   5   2       87.55       99.75      2.69 o
   4   5   2       17.11       18.76      0.73 o
   5   5   2       57.91       64.32      1.12 o
   6   5   2      111.42      113.57      1.68 o
   7   5   2      222.35      209.99      2.43 o
   8   5   2        0.46       -0.33      1.01 o
   9   5   2        1.63        1.64      1.08 o
  10   5   2       70.81       63.90      2.38 o
  11   5   2       24.20       19.74      1.73 o
  12   5   2       30.91       23.63      1.99 o
  -8   6   2        2.14        0.74      1.32 o
  -7   6   2       15.41       15.57      1.37 o
  -6   6   2       51.68       49.29      2.03 o
  -5   6   2      243.78      234.39      3.28 o
  -4   6   2       59.16       66.03      1.92 o
  -3   6   2        8.69        9.46      0.76 o
  -2   6   2       26.81       26.15      1.06 o
  -1   6   2       10.64       12.32      1.25 o
   0   6   2      256.30      246.10      3.87 o
   1   6   2      224.71      230.90      2.99 o
   2   6   2        0.96        0.32      0.57 o
   3   6   2      807.61      855.09      9.74 o
   4   6   2       76.01       68.31      1.81 o
   5   6   2        2.51        5.11      0.76 o
   6   6   2      248.80      260.93      2.35 o
   7   6   2        3.07        1.98      0.90 o
   8   6   2      312.97      289.38      3.03 o
   9   6   2       40.26       38.89      1.52 o
  10   6   2        9.13        8.33      1.26 o
  11   6   2       31.46       28.23      2.29 o
  -8   7   2        6.26        8.38      1.45 o
  -7   7   2        0.35        1.94      1.25 o
  -6   7   2       13.43       13.79      1.34 o
  -5   7   2       19.77       15.17      1.72 o
  -4   7   2        3.17        1.95      2.07 o
  -3   7   2       13.88        8.29      0.95 o
  -2   7   2        0.47       -0.36      0.93 o
  -1   7   2      163.56      154.44      4.46 o
   0   7   2        1.83        0.21      1.27 o
   1   7   2        0.18        0.44      1.61 o
   2   7   2       72.00       74.89      1.38 o
   3   7   2        2.97        3.98      0.77 o
   4   7   2       47.07       42.04      2.04 o
   5   7   2      498.50      511.27      5.59 o
   6   7   2       18.76       22.17      1.27 o
   7   7   2      178.86      171.01      4.20 o
   8   7   2      115.86      113.37      2.55 o
   9   7   2        0.57       -1.20      1.20 o
  10   7   2       35.31       34.09      1.82 o
  11   7   2        5.60        7.29      1.56 o
  -7   8   2       30.53       33.33      1.73 o
  -6   8   2       20.50       17.60      1.39 o
  -5   8   2        1.61        3.02      1.61 o
  -4   8   2      125.05      114.97      3.15 o
  -3   8   2       16.70       16.58      1.58 o
  -2   8   2       43.09       38.88      2.06 o
  -1   8   2       13.34       11.43      1.60 o
   0   8   2        4.99        5.48      1.51 o
   1   8   2       31.11       27.94      2.44 o
   2   8   2      616.87      623.07      5.98 o
   3   8   2      437.58      458.22      5.89 o
   4   8   2       59.21       66.13      2.94 o
   6   8   2      154.90      154.05      3.85 o
   7   8   2      194.73      189.35      3.60 o
   8   8   2       27.78       30.47      1.63 o
   9   8   2        3.32        3.95      1.88 o
  10   8   2        3.40        2.70      2.27 o
  11   8   2        3.10        2.58      1.41 o
  -6   9   2        0.11        1.05      1.30 o
  -5   9   2       10.45       10.29      1.61 o
  -4   9   2       11.75        8.77      1.17 o
  -3   9   2      145.10      137.27      2.40 o
  -2   9   2      148.36      152.27      3.79 o
  -1   9   2       10.67        8.17      1.69 o
   0   9   2       27.70       24.83      2.66 o
   1   9   2        2.22        3.55      0.77 o
   2   9   2       54.66       57.34      2.01 o
   3   9   2       86.52       79.87      2.94 o
   4   9   2       30.15       37.36      2.88 o
   5   9   2      237.43      216.39      5.10 o
   6   9   2        1.75        2.22      2.00 o
   7   9   2      102.77      113.13      4.38 o
   8   9   2      103.89      105.76      4.79 o
   9   9   2        3.85        0.97      1.56 o
  10   9   2       17.37       20.73      1.96 o
  -5  10   2        2.67        4.06      2.11 o
  -4  10   2        5.20        4.29      1.18 o
  -3  10   2        0.92        3.16      2.21 o
  -2  10   2       50.11       58.00      6.51 o
  -1  10   2        9.34        4.86      1.80 o
   0  10   2       68.51       67.90      4.16 o
   1  10   2      431.87      442.37      5.66 o
   2  10   2      275.40      292.43      4.25 o
   3  10   2      247.98      261.57      5.27 o
   4  10   2      181.84      179.75      4.49 o
   6  10   2        0.15        0.28      2.00 o
   7  10   2        4.57        4.66      2.33 o
   8  10   2       25.96       28.93      2.99 o
   9  10   2       81.80       87.34      3.05 o
  -3  11   2        2.02        0.37      1.01 o
  -2  11   2       27.41       33.64      2.41 o
  -1  11   2       48.27       48.89      4.16 o
   0  11   2        4.72        4.32      2.66 o
   1  11   2       49.15       50.21      1.79 o
   2  11   2      134.56      130.42      3.27 o
   3  11   2        1.07        2.05      1.55 o
   4  11   2       32.55       33.76      2.99 o
   6  11   2       99.41       90.96      4.05 o
   7  11   2       55.03       58.14      3.71 o
   8  11   2       39.99       40.68      3.33 o
  -2  12   2        4.96        2.38      2.94 o
  -1  12   2       11.17       10.92      2.99 o
   0  12   2       12.26       11.64      3.10 o
   5  12   2        0.00       -0.11      2.00 o
   6  12   2        0.07        1.11      2.16 o
   7  12   2       50.05       52.49      3.99 o
   2  13   2       11.95       14.80      1.77 o
   3  13   2        0.09       -1.61      1.77 o
   4  13   2       10.13        8.09      2.11 o
  -2 -11   3        0.12       -1.22      2.05 o
  -1 -11   3       13.60       16.19      2.16 o
  -5 -10   3        3.04        5.15      2.49 o
  -4 -10   3        0.01        0.06      2.22 o
  -3 -10   3        0.16       -1.44      2.05 o
  -2 -10   3       19.42       21.06      2.27 o
  -1 -10   3       24.09       20.95      2.11 o
   0 -10   3       14.94       14.27      1.61 o
   1 -10   3       14.67       13.25      2.88 o
   2 -10   3       29.39       30.92      3.02 o
   3 -10   3        5.29        4.88      1.39 o
  -7  -9   3        0.19       -1.33      2.77 o
  -6  -9   3       60.27       66.90      4.38 o
  -5  -9   3        3.72        4.60      2.33 o
  -4  -9   3       54.33       51.55      3.49 o
  -3  -9   3        0.42        3.55      1.94 o
  -2  -9   3       51.47       53.38      3.16 o
  -1  -9   3      109.01      101.32      3.60 o
   0  -9   3        2.09       -1.51      2.16 o
   1  -9   3        1.36        0.49      1.25 o
   2  -9   3       30.80       32.38      4.57 o
   3  -9   3        2.37        3.14      2.91 o
   4  -9   3        8.10        8.53      2.61 o
   5  -9   3       50.73       60.82      2.97 o
  -8  -8   3        0.00        0.94      2.22 o
  -7  -8   3        8.08        7.25      1.43 o
  -6  -8   3      166.69      190.10      3.27 o
  -5  -8   3        5.42        2.88      2.33 o
  -4  -8   3       34.58       46.62      3.71 o
  -3  -8   3       11.25        7.32      1.94 o
  -2  -8   3       19.50       15.58      1.94 o
  -1  -8   3       66.67       67.16      2.41 o
   0  -8   3      118.72      113.87      2.80 o
   1  -8   3      107.58      105.60      2.59 o
   2  -8   3       91.86       96.89      2.99 o
   3  -8   3        4.42        6.55      1.25 o
   4  -8   3        4.47        4.54      1.86 o
   5  -8   3        5.77        7.93      1.48 o
   6  -8   3        0.60        1.41      1.58 o
  -9  -7   3        4.37        4.65      1.69 o
  -8  -7   3       37.58       38.94      2.10 o
  -7  -7   3       19.02       17.11      3.19 o
  -6  -7   3       69.16       70.32      2.34 o
  -5  -7   3      154.66      151.99      2.89 o
  -4  -7   3      137.21      137.13      4.49 o
  -3  -7   3       33.60       31.87      2.38 o
  -2  -7   3        6.92        1.83      1.72 o
  -1  -7   3      444.18      386.47      5.47 o
   0  -7   3      460.18      416.91      5.71 o
   1  -7   3      248.11      228.89      3.71 o
   2  -7   3        2.51        2.86      1.09 o
   3  -7   3       63.68       68.21      3.21 o
   4  -7   3      243.03      236.24      4.00 o
   5  -7   3      345.19      351.28      5.36 o
   6  -7   3       33.75       38.41      3.55 o
   7  -7   3       47.76       41.97      6.93 o
  -9  -6   3       11.42       14.23      1.44 o
  -8  -6   3       37.23       49.30      2.38 o
  -7  -6   3       88.82      100.07      2.75 o
  -6  -6   3       78.42       81.77      2.44 o
  -5  -6   3        4.71        2.51      1.15 o
  -4  -6   3       32.90       31.42      1.66 o
  -3  -6   3       22.77       22.01      2.02 o
  -2  -6   3        4.14        3.71      1.72 o
  -1  -6   3       77.25       90.24      2.49 o
   0  -6   3        0.09        1.31      1.12 o
   1  -6   3        0.00       -0.41      1.22 o
   2  -6   3       19.56       20.78      1.97 o
   3  -6   3      586.18      577.39      7.43 o
   4  -6   3      326.24      310.80      5.02 o
   5  -6   3       64.13       57.39      2.44 o
   6  -6   3       11.21        9.22      1.52 o
   7  -6   3       82.61       74.58      2.87 o
   8  -6   3       59.16       61.42      2.97 o
 -10  -5   3        3.61        5.96      1.82 o
  -9  -5   3        3.08        5.37      1.35 o
  -8  -5   3       94.09      100.03      2.30 o
  -7  -5   3      268.33      268.03      3.34 o
  -6  -5   3        1.09        1.91      0.99 o
  -5  -5   3      484.73      479.67      6.44 o
  -4  -5   3      493.28      500.38      6.31 o
  -3  -5   3        4.77        1.92      1.08 o
  -2  -5   3      127.98      134.76      1.58 o
  -1  -5   3       15.12       15.26      2.47 o
   0  -5   3        0.00        0.19      0.71 o
   1  -5   3        6.81        5.58      0.71 o
   2  -5   3      410.15      412.58      6.61 o
   3  -5   3        6.73        5.47      1.12 o
   4  -5   3        2.11        0.58      1.22 o
   5  -5   3       82.03       95.14      4.85 o
   6  -5   3       57.77       60.77      2.44 o
   7  -5   3      123.93      129.33      3.26 o
   8  -5   3        0.59        2.80      1.63 o
   9  -5   3        1.81        1.42      1.81 o
 -10  -4   3        2.48        4.48      1.77 o
  -9  -4   3       44.34       51.40      2.16 o
  -8  -4   3        0.37        3.19      1.09 o
  -7  -4   3        3.33        5.58      1.02 o
  -6  -4   3      245.38      238.45      2.98 o
  -5  -4   3      519.31      484.65      4.20 o
  -4  -4   3        8.92        8.82      0.67 o
  -3  -4   3       23.08       28.03      1.02 o
  -2  -4   3        2.76        2.28      0.59 o
  -1  -4   3      238.67      253.00      2.13 o
   0  -4   3       15.32       20.45      2.36 o
   1  -4   3        8.73        6.10      0.65 o
   2  -4   3       40.34       44.73      1.31 o
   3  -4   3       26.75       33.41      1.63 o
   4  -4   3      112.29      100.85      4.30 o
   5  -4   3       63.95       59.70      3.69 o
   6  -4   3       59.48       60.37      2.56 o
   7  -4   3       48.18       43.29      2.37 o
   8  -4   3       20.82       22.70      1.90 o
   9  -4   3       13.03       17.96      2.00 o
  10  -4   3        9.48       11.37      2.11 o
 -10  -3   3       37.92       50.39      3.58 o
  -9  -3   3       88.41       88.67      2.41 o
  -8  -3   3       33.38       35.74      2.10 o
  -7  -3   3       52.37       55.37      2.27 o
  -6  -3   3      770.62      762.00      6.26 o
  -5  -3   3      113.09      102.08      1.73 o
  -4  -3   3      131.67      133.87      2.50 o
  -3  -3   3      155.13      139.02      1.78 o
  -2  -3   3      573.65      641.06      4.53 o
  -1  -3   3      223.97      253.89      2.18 o
   0  -3   3      758.48      826.01      6.60 o
   1  -3   3       16.66       12.87      0.93 o
   2  -3   3       14.79       19.80      0.90 o
   3  -3   3      307.19      339.22     10.48 o
   4  -3   3      231.03      243.98      3.78 o
   5  -3   3        0.95        0.16      1.17 o
   6  -3   3       67.76       60.21      4.02 o
   7  -3   3      126.08      139.79      3.39 o
   8  -3   3       41.48       34.01      4.68 o
   9  -3   3       12.89       10.80      1.81 o
  10  -3   3       11.82       13.79      2.08 o
 -10  -2   3        0.21       -2.49      2.49 o
  -9  -2   3       91.65       83.90      3.03 o
  -8  -2   3       34.00       33.26      1.53 o
  -7  -2   3      155.85      130.95      2.48 o
  -6  -2   3       24.14       23.02      1.10 o
  -5  -2   3      311.54      311.37      3.05 o
  -4  -2   3      156.97      170.56      1.97 o
  -3  -2   3     1815.83     1876.04     13.82 o
  -2  -2   3     2617.91     2717.26     20.58 o
  -1  -2   3     1308.58     1387.73      8.81 o
   0  -2   3      409.65      407.40      3.15 o
   1  -2   3       95.82      100.14      1.34 o
   2  -2   3      109.46       98.12      1.47 o
   3  -2   3        0.62        0.51      0.67 o
   4  -2   3     1725.01     1841.74     17.34 o
   5  -2   3      133.55      147.97      6.37 o
   6  -2   3       14.27       19.31      2.11 o
   7  -2   3      206.31      211.12     19.62 o
   8  -2   3        7.93        4.71      2.16 o
   9  -2   3        4.94        4.82      2.33 o
  10  -2   3        5.31        9.42      2.61 o
  11  -2   3       32.94       41.33      5.15 o
 -10  -1   3        0.17        0.28      2.69 o
  -9  -1   3       15.82       16.21      1.72 o
  -8  -1   3        5.63        8.70      1.43 o
  -7  -1   3       65.57       52.01      2.40 o
  -6  -1   3       47.47       50.43      1.61 o
  -5  -1   3        4.73        4.61      0.82 o
  -4  -1   3        4.05        8.13      0.72 o
  -3  -1   3      123.43      145.64      1.74 o
  -2  -1   3       51.84       41.13      1.26 o
  -1  -1   3       51.27       45.76      0.89 o
   0  -1   3      136.89      140.93      1.28 o
   1  -1   3       72.63       69.63      0.98 o
   2  -1   3       26.56       31.39      0.75 o
   3  -1   3      109.42      125.37      1.45 o
   4  -1   3       88.71       86.88      1.36 o
   5  -1   3      364.57      381.52      4.39 o
   6  -1   3       72.79       85.93      4.04 o
   7  -1   3       29.50       29.51      1.73 o
   8  -1   3        0.12        2.93      2.87 o
   9  -1   3       73.73       73.62     10.56 o
  10  -1   3        6.02        2.18      1.89 o
  11  -1   3       17.69       21.51      3.05 o
 -10   0   3        0.95       -2.01      2.01 o
  -9   0   3        0.03       -1.84      1.84 o
  -8   0   3        2.19       -0.21      2.00 o
  -7   0   3       60.15       55.36      1.97 o
  -6   0   3      203.36      187.17      2.67 o
  -5   0   3       98.91       96.71      1.80 o
  -4   0   3       78.36       82.03      1.41 o
  -3   0   3       59.29       58.34      1.41 o
  -2   0   3       63.20       65.96      1.34 o
  -1   0   3        8.41       10.13      0.61 o
   0   0   3      490.23      492.99      4.34 o
   1   0   3      618.93      617.77      5.11 o
   2   0   3        0.01        0.59      0.47 o
   3   0   3       73.72       69.42      1.02 o
   4   0   3      331.02      362.52      4.07 o
   5   0   3      113.37      112.52      1.97 o
   6   0   3       10.18       12.67      0.75 o
   7   0   3      139.95      134.57      1.85 o
   8   0   3       39.89       38.90      1.58 o
   9   0   3      279.50      288.46      3.93 o
  10   0   3       86.02       86.47      3.20 o
  11   0   3      114.78      122.28      3.85 o
 -10   1   3       34.79       35.58      2.61 o
  -9   1   3        0.47       -1.81      1.81 o
  -8   1   3       13.02       12.20      2.88 o
  -7   1   3       61.51       52.70      2.11 o
  -6   1   3       59.98       51.03      2.88 o
  -5   1   3       40.96       36.15      1.26 o
  -4   1   3      292.61      292.13      2.43 o
  -3   1   3     1229.67     1251.18      9.48 o
  -2   1   3       36.38       39.08      0.96 o
  -1   1   3       98.50      101.75      1.44 o
   0   1   3      304.98      290.86      3.11 o
   1   1   3     3073.53     2850.60     27.26 o
   2   1   3     4827.87     4536.74     32.60 o
   3   1   3      627.70      639.16      4.74 o
   4   1   3       19.72       18.61      0.73 o
   5   1   3       29.94       30.14      1.05 o
   6   1   3      189.75      208.22      2.13 o
   7   1   3      171.60      162.98      2.29 o
   8   1   3      625.83      605.91      6.98 o
   9   1   3      275.03      265.79      3.20 o
  10   1   3       86.27       77.29      3.29 o
  11   1   3        0.30        3.10      2.03 o
  12   1   3        6.93       12.69      2.32 o
 -10   2   3        0.31       -2.66      3.33 o
  -9   2   3       77.88       88.69      5.46 o
  -8   2   3       20.71       23.33      2.26 o
  -7   2   3        4.52        5.76      1.24 o
  -6   2   3      204.69      211.19      2.69 o
  -5   2   3       14.39       14.70      0.97 o
  -4   2   3       18.25       18.93      0.94 o
  -3   2   3      438.43      436.82      3.59 o
  -2   2   3     1185.20     1163.56      9.64 o
  -1   2   3     1893.07     1848.35     17.95 o
   0   2   3     1179.90     1117.97     10.80 o
   2   2   3      527.61      519.17      4.47 o
   3   2   3      302.44      306.37      2.82 o
   4   2   3       17.20       17.69      0.76 o
   5   2   3      159.27      168.00      1.79 o
   6   2   3      393.33      379.08      3.96 o
   7   2   3        4.70        1.90      0.78 o
   8   2   3       11.40       10.22      1.08 o
   9   2   3       31.51       31.84      1.74 o
  10   2   3       61.22       60.30      2.59 o
  11   2   3       87.16       93.76      3.25 o
  12   2   3        1.11        1.73      2.21 o
  -9   3   3        1.09        1.61      1.56 o
  -8   3   3        6.28        3.81      2.46 o
  -7   3   3       12.12       12.53      1.30 o
  -6   3   3      268.18      256.98      3.65 o
  -5   3   3      597.66      597.61      5.44 o
  -4   3   3      644.39      670.04      5.89 o
  -3   3   3     1534.37     1556.77     12.82 o
  -2   3   3      405.56      407.21      4.09 o
  -1   3   3      128.30      133.88      1.69 o
   0   3   3       13.81       11.72      1.69 o
   1   3   3     1121.28     1069.61      9.00 o
   2   3   3     4102.47     3991.97     33.62 o
   3   3   3      161.85      147.39      1.65 o
   4   3   3        0.02        0.49      0.44 o
   5   3   3       27.83       27.97      1.11 o
   6   3   3      159.66      170.88      2.19 o
   7   3   3        8.89        8.17      0.99 o
   8   3   3        6.54        8.67      1.11 o
   9   3   3        5.23        5.55      1.34 o
  10   3   3       13.64       16.89      1.61 o
  11   3   3       12.45        8.89      1.55 o
  12   3   3       26.12       29.95      2.60 o
  -9   4   3       25.88       33.38      2.12 o
  -8   4   3        9.03       10.65      1.64 o
  -7   4   3       42.48       36.39      2.41 o
  -6   4   3       44.10       43.23      2.19 o
  -5   4   3       16.56       14.87      1.18 o
  -4   4   3       55.37       53.78      1.79 o
  -3   4   3      167.37      169.05      3.13 o
  -2   4   3      137.61      121.99      2.24 o
  -1   4   3      388.92      403.40      5.06 o
   0   4   3      379.68      381.61      4.47 o
   1   4   3      549.86      584.77      9.37 o
   2   4   3     1704.80     1680.80     18.72 o
   3   4   3      214.69      217.08      1.73 o
   4   4   3        9.10       11.05      0.57 o
   5   4   3       99.59      117.10      1.68 o
   6   4   3      203.83      192.59      2.34 o
   7   4   3       52.35       52.13      1.67 o
   8   4   3       87.33       83.45      2.05 o
   9   4   3        2.49        0.96      1.30 o
  10   4   3       85.54       74.69      4.64 o
  11   4   3        1.01       -0.96      1.47 o
  12   4   3       37.54       37.97      2.21 o
  -9   5   3        0.03       -0.46      1.40 o
  -8   5   3        0.15        0.28      1.24 o
  -7   5   3       21.72       23.12      2.41 o
  -6   5   3       65.48       65.71      2.55 o
  -5   5   3      462.60      470.97      6.46 o
  -4   5   3      144.09      149.81      2.98 o
  -3   5   3      105.71      105.00      2.30 o
  -2   5   3      314.96      348.20      3.85 o
  -1   5   3        1.24       -0.26      0.59 o
   0   5   3       77.39       86.82      1.51 o
   1   5   3        0.03       -0.17      1.27 o
   2   5   3      840.38      876.58      9.84 o
   3   5   3      397.59      443.82      3.86 o
   4   5   3      522.19      582.47      3.82 o
   5   5   3       98.43       88.67      1.34 o
   6   5   3      178.19      165.71      2.15 o
   7   5   3       80.35       80.23      1.79 o
   8   5   3       14.80       12.08      1.13 o
   9   5   3      196.02      178.39      3.54 o
  10   5   3      160.44      151.07      3.85 o
  11   5   3        1.04        0.00      1.49 o
  12   5   3       18.91       17.57      1.89 o
  -8   6   3       26.63       29.38      1.68 o
  -7   6   3        4.94        3.69      1.28 o
  -6   6   3        4.67        6.64      1.24 o
  -5   6   3      225.30      215.53      4.64 o
  -4   6   3        0.46        0.02      1.02 o
  -3   6   3       54.05       54.21      2.01 o
  -2   6   3      247.13      271.51      2.75 o
  -1   6   3       78.33       83.95      1.52 o
   0   6   3        0.43        1.05      0.53 o
   1   6   3       33.19       29.90      1.04 o
   2   6   3       40.38       39.30      1.21 o
   3   6   3       89.67       93.91      2.05 o
   4   6   3       74.24       77.35      1.33 o
   5   6   3        5.29        6.55      0.77 o
   6   6   3        5.45        6.60      0.70 o
   7   6   3      130.26      151.19      3.69 o
   8   6   3       22.91       26.18      1.85 o
   9   6   3       65.58       65.56      1.98 o
  10   6   3       41.36       43.58      1.84 o
  11   6   3       27.05       26.27      2.23 o
  12   6   3        1.33        2.44      2.15 o
  -7   7   3        0.33       -0.80      1.26 o
  -6   7   3        2.42        1.72      1.16 o
  -5   7   3       12.72       11.73      1.29 o
  -4   7   3        0.32        0.31      1.04 o
  -3   7   3      120.26      103.94      4.88 o
  -2   7   3      128.30      130.27      2.22 o
  -1   7   3      186.91      202.84      2.19 o
   0   7   3       19.00       21.10      1.07 o
   1   7   3       65.99       52.39      1.20 o
   2   7   3       43.64       42.72      1.60 o
   3   7   3        0.20       -0.55      0.96 o
   4   7   3      298.48      327.26      3.80 o
   5   7   3      240.67      249.10      4.71 o
   6   7   3        5.50        4.13      0.91 o
   7   7   3      341.88      354.77      3.27 o
   8   7   3      302.47      299.96      3.86 o
   9   7   3       54.47       57.74      2.14 o
  10   7   3        5.69        3.46      1.42 o
  11   7   3       16.27       15.01      2.22 o
  -7   8   3        0.62       -0.49      1.49 o
  -6   8   3       11.97       11.64      1.39 o
  -5   8   3       60.52       54.09      5.01 o
  -4   8   3        6.14        3.69      1.12 o
  -3   8   3       88.38       79.79      2.71 o
  -2   8   3       20.18       17.96      1.80 o
  -1   8   3        1.42        1.63      0.62 o
   0   8   3      180.64      176.16      2.46 o
   1   8   3      277.29      274.11      3.22 o
   2   8   3        1.41        1.95      0.74 o
   3   8   3       25.13       27.63      3.10 o
   4   8   3       78.25       79.52      2.33 o
   5   8   3       60.80       59.70      3.21 o
   6   8   3        2.59        2.49      1.94 o
   7   8   3        1.47        1.78      1.18 o
   8   8   3       51.60       57.70      3.92 o
   9   8   3        0.99        2.27      1.55 o
  10   8   3        0.30        1.32      1.29 o
  11   8   3       12.36       13.75      1.60 o
  -6   9   3       14.71       16.97      1.49 o
  -5   9   3      111.19      119.08      2.60 o
  -4   9   3      140.18      128.34      2.85 o
  -3   9   3       25.00       25.63      1.76 o
  -2   9   3        4.76        2.54      0.91 o
  -1   9   3      139.81      141.52      2.59 o
   0   9   3       10.87        9.51      2.38 o
   1   9   3       34.66       34.15      1.56 o
   2   9   3        9.91        8.93      1.13 o
   3   9   3      105.90      115.31      3.46 o
   4   9   3      350.25      350.53      4.91 o
   5   9   3        1.55        1.77      1.83 o
   6   9   3       13.43       16.41      2.22 o
   7   9   3       28.15       27.82      2.66 o
   8   9   3      246.55      240.77      4.05 o
   9   9   3       15.43       15.65      2.08 o
  10   9   3        0.07       -1.04      1.68 o
  -5  10   3        1.40        0.09      1.56 o
  -4  10   3        7.07        5.38      1.30 o
  -3  10   3        0.02        0.57      1.09 o
  -2  10   3       28.56       26.45      1.44 o
  -1  10   3       14.05       13.70      2.05 o
   0  10   3       61.29       62.75      1.70 o
   1  10   3      398.27      406.64      5.37 o
   2  10   3       81.02       76.44      2.83 o
   3  10   3       53.59       45.83      2.16 o
   4  10   3       41.29       41.63      2.72 o
   5  10   3       16.52       12.75      2.11 o
   6  10   3      113.20      114.51      4.05 o
   7  10   3       22.52       25.33      2.72 o
   8  10   3      153.33      174.88      5.38 o
   9  10   3        6.21        5.52      1.54 o
  10  10   3        4.23        3.12      1.73 o
  -3  11   3        3.30        5.58      1.89 o
  -2  11   3       18.98       22.19      1.64 o
  -1  11   3      204.90      220.86      5.35 o
   0  11   3       99.11      101.31      8.26 o
   1  11   3        4.84        4.42      1.64 o
   2  11   3       42.98       40.55      2.06 o
   3  11   3       37.30       30.32      1.95 o
   4  11   3       76.98       75.77      3.33 o
   5  11   3        3.46        2.05      1.88 o
   6  11   3       23.65       18.62      2.44 o
   7  11   3        4.90        3.44      2.33 o
   8  11   3        2.31        1.77      2.49 o
   9  11   3        3.49        2.22      2.72 o
  -2  12   3       45.25       51.71      4.38 o
  -1  12   3       31.50       30.87      3.33 o
   0  12   3        9.06        9.03      2.94 o
   1  12   3       17.77       20.86      1.32 o
   2  12   3       13.87       13.25      1.41 o
   3  12   3       12.13        9.03      1.72 o
   4  12   3        0.20       -1.72      1.72 o
   5  12   3       11.09        9.31      2.11 o
   6  12   3        1.29        0.61      2.16 o
   7  12   3        2.65        1.27      2.33 o
   1  13   3       13.01       11.58      3.16 o
   2  13   3      106.64      108.14      3.33 o
   3  13   3       18.97       18.51      2.05 o
   4  13   3        1.37       -1.88      1.88 o
   5  13   3       10.31        3.77      2.22 o
  -4 -10   4        9.42       15.02      2.66 o
  -3 -10   4        2.25        2.83      2.33 o
  -2 -10   4        1.71       -0.50      2.11 o
  -1 -10   4       15.61       22.89      2.38 o
   0 -10   4       66.00       83.64      3.55 o
   1 -10   4       12.02        7.68      5.10 o
  -6  -9   4       38.79       31.04      3.33 o
  -5  -9   4       20.30       17.96      2.88 o
  -4  -9   4       27.08       21.40      2.66 o
  -3  -9   4       11.01       12.80      2.33 o
  -2  -9   4       19.04       14.97      2.27 o
  -1  -9   4       62.46       57.76      3.21 o
   0  -9   4       48.78       46.90      3.71 o
   1  -9   4       80.51       80.32      3.38 o
   2  -9   4       25.96       28.78      2.55 o
   3  -9   4       40.55       50.24      2.40 o
   4  -9   4        5.00        9.06      2.52 o
  -7  -8   4      176.96      195.12      3.63 o
  -6  -8   4       43.33       41.29      1.97 o
  -5  -8   4        0.49        0.83      2.38 o
  -4  -8   4        0.37       -1.94      2.22 o
  -3  -8   4       12.53       15.69      2.33 o
  -2  -8   4      102.87       95.34      3.82 o
  -1  -8   4       57.27       41.52      2.94 o
   0  -8   4       44.99       34.15      2.14 o
   1  -8   4        1.85        2.05      1.33 o
   2  -8   4        0.00        0.68      1.30 o
   3  -8   4        8.50        8.90      2.36 o
   4  -8   4       25.27       26.10      2.05 o
   5  -8   4        1.04        4.75      1.55 o
   6  -8   4        1.77        1.33      2.94 o
  -8  -7   4       14.31       21.62      1.83 o
  -7  -7   4       70.19       80.84      3.99 o
  -6  -7   4        0.61        0.60      1.38 o
  -5  -7   4        0.02       -0.29      1.17 o
  -4  -7   4       49.83       59.51      2.69 o
  -3  -7   4        1.89        0.78      2.05 o
  -2  -7   4      423.11      350.20      7.15 o
  -1  -7   4       37.00       38.63      2.19 o
   0  -7   4      144.13      148.96      3.15 o
   1  -7   4        1.53        0.12      1.20 o
   2  -7   4       62.41       60.45      2.28 o
   3  -7   4      492.12      496.67      6.76 o
   4  -7   4       12.61       14.52      1.53 o
   5  -7   4       23.10       26.50      2.80 o
   6  -7   4       21.58       24.87      1.83 o
   7  -7   4      107.41      115.77      3.37 o
  -8  -6   4       18.02       21.48      1.77 o
  -7  -6   4        9.57        7.73      1.76 o
  -6  -6   4        8.79       10.24      1.38 o
  -5  -6   4       64.97       60.33      2.07 o
  -4  -6   4       85.57       63.28      2.27 o
  -3  -6   4        9.41        5.65      0.72 o
  -2  -6   4       46.44       45.89      3.10 o
  -1  -6   4       20.08       20.80      1.54 o
   0  -6   4       89.51       90.77      2.62 o
   1  -6   4       79.20       81.07      2.33 o
   2  -6   4       80.99       81.19      2.80 o
   3  -6   4        1.26        1.51      1.20 o
   4  -6   4        0.62        0.44      1.25 o
   5  -6   4        0.86        2.68      1.40 o
   6  -6   4       60.98       60.89      2.65 o
   7  -6   4        4.91        8.07      1.64 o
   8  -6   4        0.50        1.44      1.76 o
  -9  -5   4       81.72       96.89      2.49 o
  -8  -5   4        0.24        1.81      1.22 o
  -7  -5   4      117.98      121.21      2.72 o
  -6  -5   4       34.90       39.88      1.54 o
  -5  -5   4      184.06      175.95      3.00 o
  -4  -5   4       72.86       65.50      2.06 o
  -3  -5   4       80.46       78.34      2.03 o
  -2  -5   4        0.18        0.08      0.66 o
  -1  -5   4      234.15      254.67      3.99 o
   0  -5   4       44.33       42.29      2.17 o
   1  -5   4      266.22      252.46      3.97 o
   2  -5   4       33.66       33.52      1.80 o
   3  -5   4     1141.77     1127.23     13.52 o
   4  -5   4      166.18      162.26      3.23 o
   5  -5   4      188.03      184.04      3.61 o
   6  -5   4      159.27      163.55      4.79 o
   7  -5   4        7.68        7.13      1.64 o
   8  -5   4        0.77        0.41      1.65 o
   9  -5   4        3.91        4.05      1.85 o
  -9  -4   4       34.76       35.63      4.82 o
  -8  -4   4       10.42       14.22      1.36 o
  -7  -4   4       81.99       87.56      1.96 o
  -6  -4   4       72.77       68.96      2.38 o
  -5  -4   4       63.12       64.17      1.59 o
  -4  -4   4      446.27      436.29      3.50 o
  -3  -4   4        3.03        2.88      0.82 o
  -2  -4   4      130.72      128.38      2.07 o
  -1  -4   4       29.38       25.67      1.03 o
   0  -4   4      649.98      684.52      5.84 o
   1  -4   4        9.75        9.09      1.61 o
   2  -4   4        8.26        5.68      1.08 o
   3  -4   4       58.62       65.60      2.25 o
   4  -4   4      188.39      169.39      3.28 o
   5  -4   4      157.88      141.04      3.99 o
   6  -4   4       47.23       46.02      2.77 o
   7  -4   4      270.91      267.81      4.79 o
   8  -4   4       63.02       67.47      3.88 o
   9  -4   4        2.13        3.34      1.77 o
 -10  -3   4       80.61      100.12      3.26 o
  -9  -3   4      100.36       95.07      4.93 o
  -8  -3   4      185.96      189.10      3.00 o
  -7  -3   4      143.37      140.75      2.25 o
  -6  -3   4       21.72       19.07      1.09 o
  -5  -3   4      718.79      685.54      5.65 o
  -4  -3   4      695.82      685.84      5.56 o
  -3  -3   4       78.62       82.43      1.41 o
  -2  -3   4       10.95       10.09      0.54 o
  -1  -3   4       63.39       60.89      1.12 o
   0  -3   4       80.83       86.28      1.15 o
   1  -3   4       27.06       27.77      0.78 o
   2  -3   4        0.19        0.41      0.44 o
   3  -3   4        4.59        4.43      1.04 o
   4  -3   4       15.02       18.31      1.06 o
   5  -3   4        2.87        1.28      1.30 o
   6  -3   4        0.14       -0.66      1.37 o
   7  -3   4      265.39      276.90      4.76 o
   8  -3   4        3.74        0.41      1.59 o
   9  -3   4        1.19        1.46      1.70 o
  10  -3   4        0.10       -0.31      1.84 o
 -10  -2   4       99.72       96.73      5.42 o
  -9  -2   4      115.36      127.69      3.76 o
  -8  -2   4       52.60       44.75      2.04 o
  -7  -2   4      122.48      105.63      2.34 o
  -6  -2   4      309.77      298.75      3.14 o
  -5  -2   4       53.82       49.25      1.66 o
  -4  -2   4      339.58      334.52      3.17 o
  -3  -2   4       23.05       24.52      0.91 o
  -2  -2   4        1.70        3.40      0.62 o
  -1  -2   4      215.12      229.48      1.96 o
   0  -2   4      170.02      177.42      1.55 o
   1  -2   4        6.60        7.13      0.53 o
   2  -2   4      176.06      185.18      1.72 o
   3  -2   4      191.08      184.87      2.29 o
   4  -2   4       34.06       38.61      1.30 o
   5  -2   4       11.36       13.55      0.91 o
   6  -2   4       26.36       25.71      1.45 o
   7  -2   4        6.03        6.04      2.05 o
   8  -2   4        0.03       -2.05      2.05 o
   9  -2   4        2.05        4.82      2.38 o
  10  -2   4        0.06        1.50      2.33 o
 -10  -1   4        4.94        5.92      2.47 o
  -9  -1   4        3.19        2.65      1.60 o
  -8  -1   4        0.87        0.62      1.25 o
  -7  -1   4       23.96       22.67      1.37 o
  -6  -1   4      202.16      184.83      3.49 o
  -5  -1   4      232.40      222.40      2.83 o
  -4  -1   4       49.07       50.16      1.57 o
  -3  -1   4       88.53       99.25      1.54 o
  -2  -1   4      126.78      144.78      2.06 o
  -1  -1   4       45.89       45.79      1.01 o
   0  -1   4      464.33      466.83      3.46 o
   1  -1   4      219.62      232.23      1.90 o
   2  -1   4        4.16        3.27      0.41 o
   3  -1   4      860.11      964.94      7.17 o
   4  -1   4      589.70      630.36      5.34 o
   5  -1   4       11.57       12.08      0.93 o
   6  -1   4       75.68       70.22      1.59 o
   7  -1   4      494.87      494.48      5.45 o
   8  -1   4      173.20      187.82      2.97 o
   9  -1   4       91.72       96.70      3.24 o
  10  -1   4       17.04       15.02      2.66 o
  11  -1   4        1.25        5.93      2.72 o
 -10   0   4       30.03       38.10      3.49 o
  -9   0   4       41.68       41.17      2.78 o
  -8   0   4        1.18       -2.11      2.35 o
  -7   0   4      110.75      103.13      2.37 o
  -6   0   4        0.52       -0.69      1.07 o
  -5   0   4      598.92      558.31      4.77 o
  -4   0   4      437.62      426.54      3.91 o
  -3   0   4       10.49       16.88      0.92 o
  -2   0   4      134.46      126.85      1.86 o
  -1   0   4      496.07      506.34      4.58 o
   0   0   4      195.09      195.75      2.14 o
   1   0   4      416.35      421.69      3.37 o
   2   0   4      252.41      259.78      2.49 o
   3   0   4     1084.05     1146.90      8.51 o
   4   0   4      418.55      447.50      3.62 o
   5   0   4       46.84       45.50      2.02 o
   6   0   4        0.55        0.18      0.66 o
   7   0   4     1130.47     1119.15      8.57 o
   8   0   4      236.13      238.69      2.88 o
   9   0   4      115.10      110.89      2.84 o
  10   0   4       37.20       39.22      2.06 o
  11   0   4      203.06      216.47      7.59 o
 -10   1   4        1.61       -0.25      3.13 o
  -9   1   4        2.96        0.93      4.07 o
  -8   1   4        8.14        9.77      1.94 o
  -7   1   4       59.89       57.37      1.85 o
  -6   1   4      516.03      497.85      6.60 o
  -5   1   4      155.14      154.14      2.30 o
  -4   1   4        5.41        3.05      0.61 o
  -3   1   4      114.92      123.85      1.50 o
  -2   1   4        6.25        6.12      0.73 o
  -1   1   4      707.57      723.43      6.33 o
   0   1   4        0.51       -0.05      0.66 o
   1   1   4      610.80      593.88      5.86 o
   2   1   4      371.72      360.48      3.25 o
   3   1   4      220.24      229.27      2.07 o
   4   1   4       40.71       47.67      1.08 o
   5   1   4       25.46       25.65      0.92 o
   6   1   4       56.37       51.61      1.54 o
   7   1   4      335.59      331.28      3.46 o
   8   1   4      165.05      173.74      2.47 o
   9   1   4       78.53       74.51      2.01 o
  10   1   4      115.29      125.64      3.72 o
  11   1   4       53.81       70.58      4.07 o
  12   1   4        9.87       10.69      2.42 o
  -9   2   4       34.12       32.26      3.16 o
  -8   2   4       20.43       19.26      2.69 o
  -7   2   4       45.07       47.71      1.95 o
  -6   2   4        2.20        1.81      0.93 o
  -5   2   4        7.32        6.02      0.87 o
  -4   2   4       17.33       16.30      0.76 o
  -3   2   4        1.09       -0.27      0.54 o
  -2   2   4      191.07      166.29      3.15 o
  -1   2   4      702.39      669.97      8.25 o
   0   2   4      197.81      199.26      2.40 o
   1   2   4        0.65        2.59      0.64 o
   2   2   4     1057.69     1050.06     10.03 o
   3   2   4       20.29       12.67      0.61 o
   4   2   4       57.92       63.21      1.18 o
   5   2   4      306.72      297.07      2.63 o
   6   2   4       31.11       26.10      1.36 o
   7   2   4      363.98      372.86      4.98 o
   8   2   4       80.94       74.09      3.18 o
   9   2   4       49.53       50.42      2.16 o
  10   2   4        0.64        1.13      1.39 o
  11   2   4        3.07        5.77      2.02 o
  12   2   4        0.40        4.65      2.27 o
  -9   3   4        7.64       20.29      3.49 o
  -8   3   4        3.23       -0.60      1.84 o
  -7   3   4       11.01       10.07      1.28 o
  -6   3   4       58.94       55.76      2.68 o
  -5   3   4     1276.03     1256.32     10.69 o
  -4   3   4      118.43      117.00      1.82 o
  -3   3   4       11.32        6.96      0.71 o
  -2   3   4        3.93        2.36      0.71 o
  -1   3   4      117.36      123.06      1.76 o
   0   3   4       87.06      101.19      1.57 o
   1   3   4        1.39        1.74      0.60 o
   2   3   4     3828.28     3750.84     36.01 o
   3   3   4        2.89        5.08      0.63 o
   4   3   4       49.01       45.71      1.27 o
   5   3   4      224.52      226.23      2.47 o
   6   3   4       64.28       58.85      1.32 o
   7   3   4      184.22      168.65      2.05 o
   8   3   4        0.67       -0.73      1.26 o
   9   3   4        0.95        0.66      1.30 o
  10   3   4        0.72       -0.06      1.35 o
  11   3   4       10.99       14.55      1.64 o
  12   3   4        0.24        0.92      2.09 o
  -9   4   4        9.53       10.42      2.66 o
  -8   4   4        1.04        1.21      1.52 o
  -7   4   4        0.00       -1.39      1.39 o
  -6   4   4        6.99        7.67      1.21 o
  -5   4   4        5.07        2.22      1.08 o
  -4   4   4       52.74       49.72      1.45 o
  -3   4   4      736.13      718.57      6.99 o
  -2   4   4      956.19      990.80      9.31 o
  -1   4   4      117.03      117.93      1.95 o
   0   4   4      699.77      721.18      8.13 o
   1   4   4      443.98      458.84      5.39 o
   2   4   4     1021.47     1069.00      8.98 o
   3   4   4      345.74      359.50      3.57 o
   4   4   4       86.54       82.94      1.87 o
   5   4   4       75.91       97.21      1.28 o
   6   4   4      226.92      223.50      2.60 o
   7   4   4       10.67       11.87      1.04 o
   8   4   4       19.53       22.69      1.50 o
   9   4   4       97.88       98.60      2.50 o
  10   4   4        1.61        0.63      1.42 o
  11   4   4        5.20        2.40      1.51 o
  12   4   4        3.21        4.86      2.21 o
  -8   5   4        2.12        2.53      1.62 o
  -7   5   4       56.80       58.14      2.69 o
  -6   5   4      500.31      492.57     12.86 o
  -5   5   4      199.24      193.06      3.66 o
  -4   5   4       64.83       58.90      2.33 o
  -3   5   4       44.71       41.75      5.02 o
  -2   5   4       32.31       35.37      1.72 o
  -1   5   4      203.96      211.29      4.21 o
   0   5   4      455.60      451.35      7.54 o
   1   5   4      225.88      215.12      4.16 o
   2   5   4       15.70       16.22      0.84 o
   3   5   4        7.92       14.28      0.93 o
   4   5   4       77.03       89.34      1.25 o
   5   5   4      171.50      166.11      1.76 o
   6   5   4       51.73       61.18      1.57 o
   7   5   4        3.88        5.16      1.01 o
   8   5   4      316.48      311.48      3.53 o
   9   5   4      119.66      119.59      2.28 o
  10   5   4       23.85       23.70      1.67 o
  11   5   4       22.28       20.31      1.75 o
  12   5   4        1.11        0.40      1.68 o
  -8   6   4        2.76        1.96      1.39 o
  -7   6   4       34.23       36.16      2.45 o
  -6   6   4       16.84       19.94      1.64 o
  -5   6   4        0.06       -1.47      1.47 o
  -4   6   4      152.66      143.84      2.94 o
  -3   6   4       35.30       29.25      1.78 o
  -2   6   4        8.31        8.30      1.12 o
  -1   6   4      146.94      156.75      2.49 o
   0   6   4        0.08       -0.14      0.71 o
   1   6   4      548.56      576.14     15.74 o
   2   6   4        3.55        3.50      0.89 o
   3   6   4      678.86      687.81      8.02 o
   4   6   4        7.75       11.84      0.80 o
   5   6   4       43.61       41.01      0.97 o
   6   6   4       48.44       45.23      1.32 o
   7   6   4        0.23        0.48      0.95 o
   8   6   4       65.60       60.29      1.85 o
   9   6   4       36.20       35.24      1.48 o
  10   6   4       40.92       43.97      2.12 o
  11   6   4        0.91        1.38      1.50 o
  12   6   4        5.48        9.80      2.23 o
  -7   7   4        2.02        1.41      1.35 o
  -6   7   4       10.63        9.68      1.33 o
  -5   7   4      103.65      101.33      4.09 o
  -4   7   4       66.81       62.08      2.02 o
  -3   7   4        0.09       -0.10      1.14 o
  -2   7   4       10.98       11.06      2.38 o
  -1   7   4        0.61        0.67      0.78 o
   0   7   4      224.14      229.30      2.72 o
   1   7   4       19.18       24.42      1.89 o
   2   7   4      402.00      418.25      5.28 o
   3   7   4      270.66      273.84      3.84 o
   4   7   4      128.05      132.50      2.20 o
   5   7   4       22.51       22.29      1.20 o
   6   7   4        0.70        0.60      0.95 o
   7   7   4      163.75      151.34      1.90 o
   8   7   4      307.84      296.63      3.33 o
   9   7   4       24.94       18.93      1.46 o
  10   7   4      136.51      122.75      3.95 o
  11   7   4       50.92       44.98      2.75 o
  -7   8   4       19.85       22.10      1.67 o
  -6   8   4        2.58        0.53      1.29 o
  -5   8   4      106.27      101.47      6.25 o
  -4   8   4       75.95       88.51      2.30 o
  -3   8   4       10.64       10.41      1.14 o
  -2   8   4       16.23       16.28      1.12 o
  -1   8   4       44.76       42.35      1.89 o
   0   8   4        3.53        3.68      1.04 o
   1   8   4       40.58       40.16      1.77 o
   2   8   4        0.91        1.19      1.00 o
   3   8   4        5.54        6.18      1.16 o
   4   8   4      157.77      167.39      2.98 o
   5   8   4        8.01        9.79      1.35 o
   6   8   4        0.27        1.07      1.61 o
   7   8   4       49.17       43.20      5.49 o
   8   8   4      101.66      101.60      3.01 o
   9   8   4       84.71       75.76      2.02 o
  10   8   4        1.55        1.20      1.29 o
  11   8   4       15.85       18.04      1.65 o
  -6   9   4        0.59        1.01      1.37 o
  -5   9   4       35.00       32.17      1.69 o
  -4   9   4        0.78        2.30      1.19 o
  -3   9   4        1.64        0.93      1.14 o
  -2   9   4        1.26        0.21      0.99 o
  -1   9   4       93.27       95.71      2.69 o
   0   9   4      364.07      376.35      4.99 o
   1   9   4      196.55      192.52      3.18 o
   2   9   4      140.17      142.36      2.76 o
   3   9   4       67.12       67.93      2.23 o
   4   9   4        0.12        0.13      1.28 o
   5   9   4        1.56        0.96      1.31 o
   6   9   4       29.62       26.77      2.44 o
   7   9   4       45.98       45.89      3.55 o
   8   9   4      313.73      318.28      4.78 o
   9   9   4       12.38       10.57      1.69 o
  10   9   4        9.77        6.71      1.85 o
  11   9   4        0.00       -0.71      1.83 o
  -5  10   4       59.28       44.59      4.38 o
  -4  10   4        0.62       -0.67      1.54 o
  -3  10   4       51.98       50.23      2.89 o
  -2  10   4       13.11       12.68      1.47 o
  -1  10   4      142.31      144.88      2.82 o
   0  10   4      149.48      145.07      2.72 o
   1  10   4       40.52       41.32      1.74 o
   2  10   4      204.38      209.86      3.42 o
   3  10   4       28.71       29.88      1.80 o
   4  10   4       43.16       43.99      2.38 o
   5  10   4        0.82        1.11      1.77 o
   6  10   4      101.47      103.65      3.94 o
   7  10   4       10.04        8.04      2.33 o
   8  10   4        0.61        1.05      2.27 o
   9  10   4        0.16       -1.55      2.49 o
  10  10   4        0.34       -2.52      2.83 o
  -3  11   4        1.63        3.60      1.28 o
  -2  11   4       10.81       11.35      1.32 o
  -1  11   4        1.40        3.86      1.09 o
   0  11   4       23.24       23.13      1.65 o
   1  11   4        0.33       -1.09      1.09 o
   2  11   4        6.50        7.29      1.25 o
   3  11   4      122.03      125.60      2.98 o
   4  11   4        0.41       -1.24      1.36 o
   5  11   4       11.89       15.52      2.16 o
   6  11   4       11.42       16.13      2.33 o
   7  11   4       96.78       94.06      4.05 o
   8  11   4      131.76      131.86      4.88 o
   9  11   4        1.11        0.00      2.66 o
  -2  12   4       10.64        9.76      3.24 o
  -1  12   4       26.46       33.60      1.90 o
   0  12   4        7.68        6.77      1.19 o
   1  12   4      144.17      144.28      2.98 o
   2  12   4      108.62      110.69      2.72 o
   3  12   4      231.15      244.44      5.04 o
   4  12   4        2.99        2.94      1.83 o
   5  12   4       36.37       36.47      3.10 o
   6  12   4        5.01        6.43      2.22 o
   7  12   4       85.33       94.06      4.16 o
   8  12   4       14.95        8.26      2.66 o
   1  13   4        0.02       -0.55      1.20 o
   2  13   4       37.05       39.29      2.14 o
   3  13   4        5.60        5.02      2.19 o
   4  13   4       36.18       35.09      3.05 o
   5  13   4        4.56        6.98      2.16 o
   6  13   4       31.46       32.43      2.83 o
  -4  -9   5       16.74       16.79      2.88 o
  -3  -9   5        0.05       -1.05      2.27 o
  -2  -9   5       82.82       72.00      3.82 o
  -1  -9   5        3.60        2.27      2.11 o
   0  -9   5        8.63        5.79      1.68 o
   1  -9   5       49.49       54.33      3.38 o
   2  -9   5        0.02       -1.13      1.53 o
   3  -9   5        5.67        3.02      1.69 o
  -6  -8   5       37.22       43.69      1.94 o
  -5  -8   5      159.51      155.53      5.54 o
  -4  -8   5       11.91        9.37      2.55 o
  -3  -8   5       16.63       18.79      2.55 o
  -2  -8   5        2.05        4.55      2.22 o
  -1  -8   5       35.81       38.36      3.05 o
   0  -8   5       16.60       15.12      1.68 o
   1  -8   5        1.62       -0.57      1.45 o
   2  -8   5        0.80       -0.36      1.40 o
   3  -8   5        0.11       -1.20      1.69 o
   4  -8   5        3.31        4.00      1.94 o
   5  -8   5       18.77       24.00      2.36 o
  -7  -7   5       13.43       17.52      1.91 o
  -6  -7   5        6.41        6.71      1.54 o
  -5  -7   5        2.83        6.00      1.97 o
  -4  -7   5       25.31       20.77      1.27 o
  -3  -7   5        2.99        2.38      2.22 o
  -2  -7   5        1.09        1.05      2.00 o
  -1  -7   5        0.43       -0.67      2.61 o
   0  -7   5      166.72      153.85      3.37 o
   1  -7   5        2.29        1.59      1.39 o
   2  -7   5        1.26        0.60      1.33 o
   3  -7   5       57.73       56.80      2.46 o
   4  -7   5        0.02        1.25      1.41 o
   5  -7   5       31.65       27.62      2.05 o
   6  -7   5       42.99       42.32      2.66 o
  -8  -6   5        5.63        6.67      1.73 o
  -7  -6   5       12.10       11.41      1.72 o
  -6  -6   5       38.67       39.16      1.97 o
  -5  -6   5        0.42        1.67      1.37 o
  -4  -6   5        1.68        1.28      1.25 o
  -3  -6   5       60.45       54.33      1.79 o
  -2  -6   5        4.13        1.39      2.05 o
  -1  -6   5       12.33       14.47      1.61 o
   0  -6   5       60.74       60.51      2.43 o
   1  -6   5       68.08       74.90      2.56 o
   2  -6   5       12.96       10.53      1.80 o
   3  -6   5        1.96        4.52      1.31 o
   4  -6   5       31.23       27.53      1.70 o
   5  -6   5       39.47       39.86      2.40 o
   6  -6   5       10.80       11.57      1.69 o
   7  -6   5       10.90       11.25      2.27 o
  -8  -5   5        2.20        5.83      1.35 o
  -7  -5   5       57.27       62.22      2.25 o
  -6  -5   5       27.03       24.33      1.30 o
  -5  -5   5      145.35      149.82      2.85 o
  -4  -5   5      875.00      854.25     12.11 o
  -3  -5   5      128.90      117.92      2.42 o
  -2  -5   5      110.83       96.01      1.74 o
  -1  -5   5      160.54      145.22      1.67 o
   0  -5   5      359.73      332.35      4.95 o
   1  -5   5      528.85      486.68      6.56 o
   2  -5   5      759.35      751.18      9.49 o
   3  -5   5        0.24       -0.35      1.24 o
   4  -5   5      214.32      208.81      3.78 o
   5  -5   5      243.90      220.93      5.82 o
   6  -5   5      128.74      120.28      3.12 o
   7  -5   5       19.03       24.71      3.10 o
   8  -5   5       21.73       18.20      1.93 o
  -9  -4   5        0.28        1.73      1.73 o
  -8  -4   5       39.66       50.41      2.53 o
  -7  -4   5        0.14        0.83      1.21 o
  -6  -4   5       55.92       62.21      1.99 o
  -5  -4   5       28.75       28.26      1.82 o
  -4  -4   5      124.18      119.44      2.02 o
  -3  -4   5       16.85       13.29      1.25 o
  -2  -4   5       57.57       52.48      1.78 o
  -1  -4   5       48.67       50.05      1.51 o
   0  -4   5      274.22      290.82      2.55 o
   1  -4   5       88.64       95.31      2.44 o
   2  -4   5      112.96      112.76      2.64 o
   3  -4   5      280.10      261.31      7.43 o
   4  -4   5      625.77      589.59      7.77 o
   5  -4   5      320.46      295.43      4.71 o
   6  -4   5       85.80       78.42      2.70 o
   7  -4   5        5.78        5.61      1.61 o
   8  -4   5       18.98       21.53      1.94 o
   9  -4   5      177.33      183.49      4.31 o
  -9  -3   5        0.24       -1.62      1.91 o
  -8  -3   5        1.47        1.28      1.63 o
  -7  -3   5       16.95       18.98      1.25 o
  -6  -3   5        8.12        8.44      1.07 o
  -5  -3   5       10.87       10.34      1.00 o
  -4  -3   5        0.05       -0.89      0.89 o
  -3  -3   5      206.02      204.05      3.19 o
  -2  -3   5        4.72        5.58      0.64 o
  -1  -3   5      138.22      153.71      1.74 o
   0  -3   5      157.94      150.34      1.50 o
   1  -3   5       51.71       61.84      1.32 o
   2  -3   5       16.27       13.14      0.73 o
   3  -3   5        1.37        1.97      0.60 o
   4  -3   5      139.07      138.34      1.97 o
   5  -3   5      129.72      130.35      3.17 o
   6  -3   5       13.31       10.81      1.57 o
   7  -3   5        8.14        8.85      1.62 o
   8  -3   5       38.11       40.35      2.45 o
   9  -3   5        3.64        1.51      1.72 o
  10  -3   5       11.40        9.28      1.94 o
  -9  -2   5        4.91        4.40      1.53 o
  -8  -2   5        6.37        5.27      1.92 o
  -7  -2   5        1.37        1.48      1.29 o
  -6  -2   5        0.87        1.09      1.01 o
  -5  -2   5      271.71      257.25      3.52 o
  -4  -2   5       20.52       17.27      1.05 o
  -3  -2   5       50.33       51.91      1.45 o
  -2  -2   5       23.81       25.71      0.93 o
  -1  -2   5       73.64       75.49      1.17 o
   0  -2   5       38.69       40.42      0.83 o
   1  -2   5       89.83      111.86      1.43 o
   2  -2   5      243.62      237.16      2.16 o
   3  -2   5      301.45      341.23      3.76 o
   4  -2   5        0.69        0.71      0.80 o
   5  -2   5        3.26        5.14      0.93 o
   6  -2   5       90.06       89.25      1.96 o
   7  -2   5      108.15       99.55      2.37 o
   8  -2   5       37.25       39.35      3.21 o
   9  -2   5       14.28       16.57      2.61 o
  10  -2   5       34.46       35.75      3.16 o
  -9  -1   5      109.32      125.71      5.34 o
  -8  -1   5       39.23       39.06      2.59 o
  -7  -1   5       16.57       12.62      1.80 o
  -6  -1   5        5.62        7.76      1.22 o
  -5  -1   5      281.66      279.06      4.02 o
  -4  -1   5        0.17       -0.13      0.86 o
  -3  -1   5       72.48       75.13      1.60 o
  -2  -1   5        0.81       -0.81      0.81 o
  -1  -1   5      303.85      332.67      2.92 o
   0  -1   5       60.01       60.55      1.14 o
   1  -1   5       97.25      109.01      1.18 o
   2  -1   5       14.23       14.73      0.53 o
   3  -1   5      249.88      254.53      2.07 o
   4  -1   5      352.44      383.95      3.55 o
   5  -1   5       74.13       71.07      1.50 o
   6  -1   5        1.64        0.28      0.79 o
   7  -1   5      423.79      410.03      4.74 o
   8  -1   5       45.44       48.99      1.87 o
   9  -1   5        7.81        6.54      1.42 o
  10  -1   5       44.47       45.06      3.66 o
  11  -1   5        9.10       10.53      2.99 o
  -9   0   5        0.43        0.99      3.55 o
  -8   0   5        5.35        6.30      2.04 o
  -7   0   5      160.95      154.48      4.26 o
  -6   0   5       22.71       20.82      1.69 o
  -5   0   5      514.81      506.10      4.68 o
  -4   0   5      292.06      292.49      2.92 o
  -3   0   5      236.28      258.62      2.96 o
  -2   0   5      597.52      594.50      5.47 o
  -1   0   5      815.08      861.67      7.55 o
   0   0   5      131.05      124.60      1.78 o
   1   0   5      566.34      586.23      4.61 o
   2   0   5      711.17      781.44      5.98 o
   3   0   5      492.58      528.06      4.61 o
   4   0   5      159.55      172.20      1.83 o
   5   0   5     1072.58     1131.09      8.52 o
   6   0   5       25.61       25.56      1.51 o
   7   0   5       63.04       61.32      1.50 o
   8   0   5      155.78      148.37      2.75 o
   9   0   5        5.61        5.52      1.31 o
  10   0   5       37.93       40.72      2.78 o
  11   0   5       59.56       74.49      4.02 o
  -9   1   5        0.01       -2.75      4.30 o
  -8   1   5        1.83        3.23      3.27 o
  -7   1   5        1.49        4.32      1.36 o
  -6   1   5       26.11       26.00      1.34 o
  -5   1   5       54.13       53.24      1.88 o
  -4   1   5       23.72       19.24      1.12 o
  -3   1   5        0.79        0.15      0.84 o
  -2   1   5      353.94      396.35      3.89 o
  -1   1   5      371.09      361.92      3.59 o
   0   1   5       20.78       18.76      0.82 o
   1   1   5      374.22      396.21      4.60 o
   2   1   5     1574.66     1530.46     12.32 o
   3   1   5      926.26      973.95     10.65 o
   4   1   5       74.07       77.12      1.31 o
   5   1   5       63.63       69.07      1.34 o
   6   1   5       30.72       26.76      1.12 o
   7   1   5      213.12      198.73      2.58 o
   8   1   5        2.28        2.54      0.98 o
   9   1   5      395.05      396.77      4.93 o
  10   1   5        0.46        3.12      2.00 o
  11   1   5       19.17       25.28      2.40 o
  -9   2   5       22.29       32.15      3.44 o
  -8   2   5        5.03       10.68      2.72 o
  -7   2   5        0.95        0.43      2.83 o
  -6   2   5       11.17       10.88      1.37 o
  -5   2   5      194.46      193.17      2.54 o
  -4   2   5       73.10       72.13      1.41 o
  -3   2   5        5.25        4.05      0.86 o
  -2   2   5      224.65      217.12      2.54 o
  -1   2   5      144.00      163.52      2.33 o
   0   2   5        8.87        9.32      0.83 o
   1   2   5       40.86       37.25      1.88 o
   2   2   5      148.81      165.44      3.12 o
   3   2   5      557.12      532.26      4.68 o
   4   2   5        1.66        0.64      0.60 o
   5   2   5        2.24        5.76      0.69 o
   6   2   5       22.97       22.47      1.06 o
   7   2   5      151.86      148.78      2.25 o
   8   2   5       10.51       11.67      1.12 o
   9   2   5      116.00      114.60      2.63 o
  10   2   5      284.83      282.48      5.30 o
  11   2   5       41.11       41.55      2.66 o
  12   2   5       28.74       32.85      2.63 o
  -9   3   5       28.68       34.86      3.33 o
  -8   3   5        2.30        6.33      2.72 o
  -7   3   5        1.03       -0.85      1.78 o
  -6   3   5      363.71      368.13      4.62 o
  -5   3   5       24.38       23.21      1.08 o
  -4   3   5       59.50       58.92      2.78 o
  -3   3   5       69.78       71.09      1.68 o
  -2   3   5       59.69       63.05      1.51 o
  -1   3   5      404.93      432.84      4.55 o
   0   3   5       18.29       19.83      0.90 o
   1   3   5       78.75       76.90      1.61 o
   2   3   5        0.88       -0.21      0.78 o
   3   3   5      522.18      551.31      5.65 o
   4   3   5      648.84      687.22      5.91 o
   5   3   5       36.33       35.38      1.20 o
   6   3   5      287.13      259.29      2.55 o
   7   3   5        0.15        1.25      0.83 o
   8   3   5      101.85       98.30      2.49 o
   9   3   5      634.53      611.82      8.05 o
  10   3   5      127.87      136.22      2.99 o
  11   3   5        4.73        8.78      2.03 o
  12   3   5        1.26        2.48      2.21 o
  -8   4   5        9.29       15.63      2.66 o
  -7   4   5        0.30       -1.00      2.16 o
  -6   4   5        4.39        3.64      1.17 o
  -5   4   5      175.94      169.19      2.87 o
  -4   4   5       93.53       90.89      3.08 o
  -3   4   5       79.30       79.89      1.60 o
  -2   4   5        0.45       -0.43      0.93 o
  -1   4   5       11.83       16.19      1.01 o
   0   4   5        0.22        0.75      0.64 o
   1   4   5     1808.07     1797.10     16.98 o
   2   4   5      807.45      827.40      8.05 o
   3   4   5      276.04      277.43      3.20 o
   4   4   5       51.45       49.92      1.48 o
   5   4   5       98.31       92.72      1.62 o
   6   4   5       18.41       18.08      1.01 o
   7   4   5      396.52      385.84      3.93 o
   8   4   5      393.58      380.90      6.78 o
   9   4   5        1.54        1.50      1.33 o
  10   4   5      121.28      116.35      2.71 o
  11   4   5       10.07       10.28      1.65 o
  12   4   5        4.99        9.58      2.29 o
  -8   5   5        0.02        0.94      2.38 o
  -7   5   5       15.74       17.02      2.55 o
  -6   5   5      162.16      152.81      3.43 o
  -5   5   5       84.62       94.95      5.43 o
  -4   5   5      805.30      820.39     24.39 o
  -3   5   5       60.59       58.71      2.23 o
  -2   5   5      101.76       89.02      3.10 o
  -1   5   5      143.15      147.77      3.60 o
   0   5   5       13.56       13.36      1.44 o
   1   5   5      168.43      184.58      2.70 o
   2   5   5      916.95      965.97     10.87 o
   3   5   5      638.25      639.99      5.58 o
   4   5   5       62.87       59.02      1.41 o
   5   5   5      137.42      124.88      1.55 o
   6   5   5       26.47       31.94      1.04 o
   7   5   5       59.75       60.13      1.86 o
   8   5   5       79.63       73.00      1.90 o
   9   5   5        7.95        9.18      1.20 o
  10   5   5       16.08       18.16      1.98 o
  11   5   5        5.50        9.38      1.63 o
  12   5   5       34.33       36.87      2.21 o
  -7   6   5        1.39        3.36      3.05 o
  -6   6   5      201.41      198.05      3.92 o
  -5   6   5        1.13       -0.20      1.35 o
  -4   6   5        4.51        3.24      1.27 o
  -3   6   5       29.74       23.90      1.52 o
  -2   6   5        5.47        3.88      1.55 o
  -1   6   5        1.83        2.66      1.39 o
   0   6   5      377.70      384.84      6.87 o
   1   6   5      176.91      183.08      4.05 o
   2   6   5       78.06       75.66      2.77 o
   3   6   5       61.03       62.39      2.16 o
   4   6   5      547.20      588.02      5.75 o
   5   6   5       10.41       14.54      0.73 o
   6   6   5       13.61       17.43      0.75 o
   7   6   5        0.06        1.31      1.01 o
   8   6   5        2.60        2.10      1.05 o
   9   6   5       37.50       34.57      1.55 o
  10   6   5       46.66       45.56      2.20 o
  11   6   5       52.09       50.22      7.23 o
  12   6   5        8.80        8.90      1.82 o
  -7   7   5        2.72        4.55      1.52 o
  -6   7   5        0.43        0.76      1.56 o
  -5   7   5       44.79       41.39      2.42 o
  -4   7   5      227.25      238.73      9.26 o
  -3   7   5       29.23       26.03      2.61 o
  -2   7   5       12.82       11.31      1.66 o
  -1   7   5      111.84      116.12      3.33 o
   0   7   5       32.80       33.20      2.27 o
   1   7   5        4.92        4.32      1.39 o
   2   7   5       62.37       64.52      2.49 o
   3   7   5        2.08        0.35      1.07 o
   4   7   5        3.34        4.43      1.16 o
   5   7   5        0.62        1.46      0.88 o
   6   7   5      192.69      180.47      2.17 o
   7   7   5      364.89      360.88      3.65 o
   8   7   5      298.68      329.67      5.54 o
   9   7   5      312.43      309.64      3.80 o
  10   7   5        7.55        4.94      1.45 o
  11   7   5        3.63        1.43      1.96 o
  12   7   5        1.28        1.98      2.14 o
  -6   8   5       14.39       15.33      1.56 o
  -5   8   5       41.44       41.65      2.16 o
  -4   8   5      245.21      248.97      3.64 o
  -3   8   5       19.37       14.41      1.26 o
  -2   8   5        5.82        4.93      1.50 o
  -1   8   5        0.60        0.20      1.19 o
   0   8   5       82.32       89.81      2.42 o
   1   8   5       46.87       45.77      2.58 o
   2   8   5        8.99        9.63      1.18 o
   3   8   5        9.67       11.18      1.28 o
   4   8   5        0.56       -0.89      1.22 o
   5   8   5        6.53        6.16      1.31 o
   6   8   5        0.12        0.45      1.22 o
   7   8   5       31.38       21.45      2.33 o
   8   8   5       30.57       38.55      2.61 o
   9   8   5       12.96       13.86      1.34 o
  10   8   5       15.10       11.07      1.46 o
  11   8   5        0.52       -2.02      3.01 o
  -5   9   5       27.08       25.26      1.64 o
  -4   9   5        0.42        0.60      1.78 o
  -3   9   5        7.44        5.90      1.40 o
  -2   9   5        5.88        3.41      1.39 o
  -1   9   5        2.85        2.36      1.19 o
   0   9   5      132.37      136.62      2.78 o
   1   9   5       32.80       31.78      1.77 o
   2   9   5        0.04        1.50      1.20 o
   3   9   5       76.08       74.72      2.30 o
   4   9   5       59.28       56.11      2.34 o
   5   9   5       40.37       43.29      2.19 o
   6   9   5       42.12       43.61      2.35 o
   7   9   5       11.32       12.31      2.33 o
   8   9   5        0.40        0.94      2.33 o
   9   9   5      180.98      162.11      3.56 o
  10   9   5       58.17       63.76      4.32 o
  11   9   5       16.77       23.83      2.22 o
  -4  10   5       35.45       33.88      2.60 o
  -3  10   5        5.86        7.02      1.43 o
  -2  10   5       22.42       23.17      2.85 o
  -1  10   5       34.06       32.39      2.22 o
   0  10   5        1.18        2.74      1.19 o
   1  10   5       15.09       13.67      1.32 o
   2  10   5       25.21       25.03      2.49 o
   3  10   5       59.37       57.91      3.46 o
   4  10   5      198.73      199.40      3.52 o
   5  10   5       18.39       18.62      1.97 o
   6  10   5        0.52        0.17      2.00 o
   7  10   5      128.26      126.49      4.55 o
   8  10   5       61.65       67.23      3.99 o
   9  10   5        0.35        3.27      2.55 o
  10  10   5       10.40       11.47      2.83 o
  -3  11   5        0.24       -0.46      3.08 o
  -2  11   5       40.57       45.23      2.26 o
  -1  11   5       10.13       11.37      1.39 o
   0  11   5        8.33        5.94      1.30 o
   1  11   5        8.46        7.31      1.28 o
   2  11   5      180.07      184.97      3.46 o
   3  11   5        2.51        1.80      1.29 o
   4  11   5        3.87        2.97      1.42 o
   5  11   5       23.10       19.39      1.68 o
   6  11   5        9.67       10.70      2.22 o
   7  11   5        0.79        0.55      2.16 o
   8  11   5      260.17      257.24      6.54 o
   9  11   5      100.45      105.42      4.43 o
  -2  12   5       15.52       18.24      2.41 o
  -1  12   5        4.00        2.87      1.31 o
   0  12   5      242.60      251.57      4.14 o
   1  12   5       86.84       88.57      2.59 o
   2  12   5       27.48       27.69      1.96 o
   3  12   5        0.07       -0.21      1.52 o
   4  12   5       47.27       42.48      2.33 o
   5  12   5        0.22       -1.38      1.52 o
   6  12   5        2.05        2.11      2.05 o
   7  12   5       17.26       21.67      2.72 o
   8  12   5       11.31       12.80      2.77 o
   1  13   5        3.00        3.85      1.42 o
   2  13   5       15.16       14.72      1.59 o
   3  13   5        3.58        1.85      1.49 o
   4  13   5        2.32        2.62      1.86 o
   5  13   5       16.38       16.91      2.33 o
   6  13   5       16.39       12.47      2.44 o
   0  -9   6       12.49        0.33      2.77 o
  -4  -8   6        6.92        8.20      2.83 o
  -3  -8   6        7.14        7.48      2.61 o
  -2  -8   6        4.62        6.04      2.44 o
  -1  -8   6        5.07        6.32      2.33 o
   0  -8   6        5.33       -1.42      4.05 o
   1  -8   6        4.58        6.49      1.66 o
   2  -8   6        0.32       -1.52      1.52 o
   3  -8   6       23.14       29.89      2.00 o
   4  -8   6        7.14        6.60      2.88 o
  -6  -7   6       20.59       22.32      1.82 o
  -5  -7   6        0.12        0.37      1.36 o
  -4  -7   6        5.66        2.35      0.84 o
  -3  -7   6      161.92      156.31      5.21 o
  -2  -7   6        6.50        7.65      2.33 o
  -1  -7   6       64.63       65.02      3.60 o
   0  -7   6        1.14       -0.83      1.86 o
   1  -7   6       16.09       16.34      1.67 o
   2  -7   6        4.15        2.13      1.48 o
   3  -7   6      126.02      136.22      8.43 o
   4  -7   6        7.21        9.46      1.64 o
   5  -7   6       26.17       30.12      2.00 o
  -7  -6   6       10.17       15.84      1.81 o
  -6  -6   6       63.91       67.10      3.24 o
  -5  -6   6       35.70       41.47      2.28 o
  -4  -6   6        4.97        6.36      1.39 o
  -3  -6   6        4.81        7.02      0.88 o
  -2  -6   6       34.49       33.28      1.47 o
  -1  -6   6      125.92      121.92      4.99 o
   0  -6   6        0.01       -0.67      1.39 o
   1  -6   6       67.52       71.18      2.61 o
   2  -6   6       26.75       26.10      2.61 o
   3  -6   6       20.18       20.30      1.72 o
   4  -6   6       45.71       49.33      2.49 o
   5  -6   6        7.71        8.34      1.62 o
   6  -6   6        1.98        2.44      1.59 o
   7  -6   6        1.25        2.92      1.71 o
  -7  -5   6       12.83       15.43      1.29 o
  -6  -5   6        0.18       -0.11      1.46 o
  -5  -5   6       64.88       57.79      2.34 o
  -4  -5   6        8.38        4.83      1.30 o
  -3  -5   6        3.89        6.38      1.34 o
  -2  -5   6       50.23       36.05      2.75 o
  -1  -5   6       89.92       84.67      2.48 o
   0  -5   6       92.65       82.79      2.78 o
   1  -5   6      109.69       99.59      2.79 o
   2  -5   6       11.70       13.62      1.51 o
   3  -5   6       39.30       39.39      2.44 o
   4  -5   6      533.87      549.88     11.03 o
   5  -5   6       20.18       14.20      1.63 o
   6  -5   6        5.13        5.48      1.60 o
   7  -5   6        9.38       11.57      1.77 o
   8  -5   6        0.68        0.79      1.79 o
  -8  -4   6       17.09       18.11      2.44 o
  -7  -4   6        3.95        7.43      1.33 o
  -6  -4   6        1.22        2.70      1.21 o
  -5  -4   6       50.86       43.49      1.65 o
  -4  -4   6        1.28        3.69      0.94 o
  -3  -4   6      405.83      388.16      5.66 o
  -2  -4   6       29.07       33.17      1.60 o
  -1  -4   6        6.06        5.37      0.84 o
   0  -4   6      117.98      111.98      1.67 o
   1  -4   6      268.19      249.60      2.46 o
   2  -4   6      649.30      627.52      8.16 o
   3  -4   6      210.98      218.79      3.90 o
   4  -4   6       65.22       59.64      2.47 o
   5  -4   6       54.01       46.53      2.58 o
   6  -4   6        0.13        0.52      1.54 o
   7  -4   6        0.09       -0.81      1.55 o
   8  -4   6       58.99       59.00      2.96 o
   9  -4   6        0.85        2.14      1.87 o
  -8  -3   6        9.96       12.18      1.91 o
  -7  -3   6       41.54       46.48      2.44 o
  -6  -3   6       87.35       89.28      2.00 o
  -5  -3   6       40.15       37.52      1.44 o
  -4  -3   6      127.25      121.27      2.24 o
  -3  -3   6      108.37      106.07      2.62 o
  -2  -3   6       98.74       95.44      2.19 o
  -1  -3   6       46.45       45.04      1.34 o
   0  -3   6       46.63       47.41      1.10 o
   1  -3   6      134.78      140.02      2.01 o
   2  -3   6       23.31       21.12      1.42 o
   3  -3   6      395.95      397.06      4.28 o
   4  -3   6      391.44      388.31      5.60 o
   5  -3   6        8.97        9.46      0.84 o
   6  -3   6       11.41       11.96      1.63 o
   7  -3   6        2.32        1.71      1.58 o
   8  -3   6       31.99       39.55      2.99 o
   9  -3   6        2.67        1.64      1.76 o
  -8  -2   6        7.23        3.67      1.49 o
  -7  -2   6        5.06        7.82      1.39 o
  -6  -2   6       15.09       13.13      1.33 o
  -5  -2   6      230.16      229.97      3.24 o
  -4  -2   6      147.63      144.01      2.18 o
  -3  -2   6        6.77        7.87      0.96 o
  -2  -2   6       23.00       24.24      0.98 o
  -1  -2   6       55.01       57.74      1.94 o
   0  -2   6        5.32        5.45      0.54 o
   1  -2   6        7.60        9.77      0.72 o
   2  -2   6      167.83      160.97      1.82 o
   3  -2   6       44.34       42.11      2.03 o
   4  -2   6       28.62       35.10      1.60 o
   5  -2   6      297.05      300.63      3.62 o
   6  -2   6        9.21        9.90      1.19 o
   7  -2   6       83.61       77.14      2.15 o
   8  -2   6      176.77      160.89      3.00 o
   9  -2   6        7.41        6.26      2.44 o
  10  -2   6        4.68        7.70      2.77 o
  -9  -1   6       39.69       33.31      4.05 o
  -8  -1   6       14.63       14.33      1.56 o
  -7  -1   6       17.51       19.01      1.49 o
  -6  -1   6       18.35       16.50      1.40 o
  -5  -1   6       67.85       68.66      2.37 o
  -4  -1   6        1.59        0.21      0.98 o
  -3  -1   6      234.88      233.78      2.60 o
  -2  -1   6      245.56      252.05      3.00 o
  -1  -1   6      178.47      185.97      2.02 o
   0  -1   6       35.73       34.08      1.09 o
   1  -1   6       61.37       64.49      1.09 o
   2  -1   6      144.69      139.06      1.50 o
   3  -1   6       18.34       19.67      0.77 o
   4  -1   6        0.13        0.31      0.75 o
   5  -1   6       70.90       68.82      1.56 o
   6  -1   6       16.19       15.34      1.20 o
   7  -1   6      107.44       99.20      3.95 o
   8  -1   6      152.34      168.54      4.36 o
   9  -1   6       39.19       37.69      2.16 o
  10  -1   6       16.16       17.60      1.61 o
  -9   0   6       68.90       71.85      8.26 o
  -8   0   6        1.38        2.12      1.41 o
  -7   0   6       26.30       25.79      2.29 o
  -6   0   6       36.56       34.56      2.16 o
  -5   0   6      412.53      406.23      4.48 o
  -4   0   6       17.41       15.90      1.08 o
  -3   0   6       55.49       51.43      2.30 o
  -2   0   6      488.91      487.95      4.78 o
  -1   0   6      112.01      107.11      1.81 o
   0   0   6       77.68       89.52      2.08 o
   1   0   6       17.81       18.70      0.76 o
   2   0   6        0.53        1.48      0.62 o
   3   0   6       27.14       26.49      0.98 o
   4   0   6       45.20       45.18      1.97 o
   5   0   6      247.29      247.57      2.56 o
   6   0   6       92.68       99.25      1.65 o
   7   0   6       53.86       56.08      1.72 o
   8   0   6        8.49        8.88      1.27 o
   9   0   6       30.01       33.91      1.79 o
  10   0   6        1.70        1.39      1.95 o
  11   0   6        6.40        7.81      2.32 o
  -9   1   6        0.59       -3.66      3.66 o
  -8   1   6       37.41       47.23     11.94 o
  -7   1   6       55.25       60.71      2.44 o
  -6   1   6       84.09       80.35      2.73 o
  -5   1   6      299.03      290.33      3.57 o
  -4   1   6       71.54       69.57      2.01 o
  -3   1   6        8.00        7.07      1.05 o
  -2   1   6        2.90        4.17      0.92 o
  -1   1   6       97.88       99.36      1.78 o
   0   1   6        0.86        1.74      0.75 o
   1   1   6        5.30        6.11      0.88 o
   2   1   6        1.18        3.69      0.83 o
   3   1   6        3.80        2.42      0.73 o
   4   1   6      502.68      556.88      4.43 o
   5   1   6        1.93        1.53      0.89 o
   6   1   6      115.31      122.51      1.99 o
   7   1   6       22.92       23.42      1.18 o
   8   1   6       40.27       36.88      1.62 o
   9   1   6        2.22        1.82      1.30 o
  10   1   6       61.90       63.18      3.21 o
  11   1   6        1.08        2.80      2.11 o
  -8   2   6       26.74       25.72      3.21 o
  -7   2   6        0.37        2.81      2.63 o
  -6   2   6       13.86       11.57      1.24 o
  -5   2   6       27.41       26.87      1.30 o
  -4   2   6       36.91       35.07      1.75 o
  -3   2   6        6.70        5.48      0.99 o
  -2   2   6        3.39        2.61      0.86 o
  -1   2   6       87.20       92.48      1.73 o
   0   2   6      489.01      486.58      5.19 o
   1   2   6      441.93      449.65      4.85 o
   2   2   6       71.92       51.75      1.38 o
   3   2   6     1416.30     1368.72     11.20 o
   4   2   6       53.40       64.43      1.49 o
   5   2   6        8.66        7.93      0.75 o
   6   2   6       10.61       12.13      0.88 o
   7   2   6       45.53       42.23      1.67 o
   8   2   6      823.04      814.30      7.26 o
   9   2   6      148.83      146.75      2.90 o
  10   2   6       12.75       11.86      2.03 o
  11   2   6       10.60       12.70      2.21 o
  12   2   6       18.21       26.38      3.77 o
  -8   3   6       12.07       18.70      6.98 o
  -7   3   6       32.34       37.36      8.87 o
  -6   3   6       14.93       14.51      1.93 o
  -5   3   6      395.67      399.13      4.92 o
  -4   3   6      190.26      187.43      2.63 o
  -3   3   6      148.54      149.59      2.23 o
  -2   3   6       20.88       21.31      0.99 o
  -1   3   6      170.25      172.91      3.47 o
   0   3   6      205.07      208.09      2.73 o
   1   3   6       90.95       74.93      1.73 o
   2   3   6      377.67      391.07      4.29 o
   3   3   6      153.19      160.16      2.41 o
   4   3   6      219.66      200.18      2.84 o
   5   3   6      122.99      119.26      1.83 o
   6   3   6      361.88      358.45      3.67 o
   7   3   6      663.74      641.75      9.46 o
   8   3   6      641.21      642.36      8.31 o
   9   3   6        9.18        6.82      1.41 o
  10   3   6       10.18       11.50      2.40 o
  11   3   6        7.25        9.96      2.47 o
  12   3   6       60.58       70.56      3.48 o
  -8   4   6        9.46       10.53      2.77 o
  -7   4   6        0.32       -1.18      1.78 o
  -6   4   6       26.98       28.10      3.10 o
  -5   4   6       35.02       39.49      4.38 o
  -4   4   6       27.96       27.09      1.89 o
  -3   4   6        9.83        9.61      1.12 o
  -2   4   6       79.21       81.59      1.75 o
  -1   4   6      112.57      101.77      1.83 o
   0   4   6      153.93      168.10      2.33 o
   1   4   6      364.70      375.49      4.09 o
   2   4   6      650.53      643.54      6.50 o
   3   4   6      158.38      174.11      2.62 o
   4   4   6        3.09        5.99      0.96 o
   5   4   6       15.79       13.53      1.18 o
   6   4   6       30.03       33.06      1.26 o
   7   4   6      109.44      106.97      2.13 o
   8   4   6      145.31      142.01      3.41 o
   9   4   6        0.50        1.81      1.36 o
  10   4   6        4.99        4.84      1.51 o
  11   4   6       54.46       61.80      2.56 o
  12   4   6       35.05       44.67      3.05 o
  -7   5   6       12.47        8.04      2.44 o
  -6   5   6       39.97       40.52      3.77 o
  -5   5   6      134.51      119.95      5.04 o
  -4   5   6       90.74       92.39      2.98 o
  -3   5   6      140.67      136.08      4.27 o
  -2   5   6      198.49      201.26      4.46 o
  -1   5   6        1.07        1.18      0.99 o
   0   5   6       64.54       68.32      1.89 o
   1   5   6        1.77        1.90      0.92 o
   2   5   6     1089.12     1052.36     10.12 o
   3   5   6     1205.11     1210.73     10.30 o
   4   5   6       68.44       56.93      1.65 o
   5   5   6       24.41       22.74      1.19 o
   6   5   6        7.77        6.21      0.73 o
   7   5   6      114.82      108.74      2.18 o
   8   5   6      172.30      171.52      2.58 o
   9   5   6        0.06       -0.03      1.31 o
  10   5   6        0.40        2.08      1.48 o
  11   5   6        4.88        9.13      1.67 o
  12   5   6        1.39        3.04      1.68 o
  -7   6   6        0.00        2.11      2.38 o
  -6   6   6        5.08       -1.88      2.27 o
  -5   6   6      122.31      115.69      7.59 o
  -4   6   6       19.66       17.46      2.16 o
  -3   6   6        5.06        4.66      1.83 o
  -2   6   6        4.21        3.49      1.77 o
  -1   6   6        0.31        0.44      1.61 o
   0   6   6      138.03      149.27      3.88 o
   1   6   6      366.69      379.41      7.04 o
   2   6   6      273.68      257.62      3.60 o
   3   6   6      479.21      520.35      6.35 o
   4   6   6       37.77       34.29      1.24 o
   5   6   6       25.23       24.50      1.00 o
   6   6   6       37.51       34.16      1.23 o
   7   6   6      185.57      190.68      2.82 o
   8   6   6        0.01       -0.05      1.04 o
   9   6   6       41.70       42.63      1.75 o
  10   6   6        5.59        4.12      1.47 o
  11   6   6        4.63        2.50      1.61 o
  12   6   6        8.43       12.19      1.90 o
  -6   7   6      163.89      151.93      5.04 o
  -5   7   6      191.05      176.44      3.84 o
  -4   7   6        0.07        0.72      1.83 o
  -3   7   6        8.70        8.31      1.83 o
  -2   7   6        1.80        3.55      1.66 o
  -1   7   6        0.00       -1.61      1.61 o
   0   7   6        0.29       -1.50      1.50 o
   1   7   6       87.18       92.01      3.10 o
   2   7   6       19.65       21.12      1.83 o
   3   7   6       40.09       42.85      2.77 o
   4   7   6       24.23       23.00      1.06 o
   5   7   6        1.49        0.88      0.95 o
   6   7   6       50.88       55.07      1.32 o
   7   7   6       54.65       52.84      1.44 o
   8   7   6       52.35       45.85      1.79 o
   9   7   6       65.29       66.76      2.34 o
  10   7   6       66.52       66.61      2.37 o
  11   7   6       11.97       13.84      2.12 o
  -6   8   6        0.85       -1.70      1.70 o
  -5   8   6        1.01       -1.92      2.16 o
  -4   8   6       13.82       16.13      2.11 o
  -3   8   6        0.10        1.55      1.77 o
  -2   8   6      114.02      109.03      3.55 o
  -1   8   6      220.94      230.58      5.10 o
   0   8   6       35.02       29.49      2.72 o
   1   8   6       30.13       27.22      2.00 o
   2   8   6        0.11       -0.11      1.55 o
   3   8   6        5.89        6.76      1.29 o
   4   8   6       83.54       87.79      2.53 o
   5   8   6       44.69       41.22      2.22 o
   6   8   6        3.56        2.45      1.24 o
   7   8   6       49.75       41.54      4.55 o
   8   8   6       48.53       54.17      1.95 o
   9   8   6        1.14        0.74      1.27 o
  10   8   6       80.77       90.03      2.60 o
  11   8   6       22.64       25.23      1.79 o
  -5   9   6        0.18       -2.02      2.02 o
  -4   9   6      116.79      127.29      3.28 o
  -3   9   6       61.08       59.78      2.66 o
  -2   9   6       31.09       25.16      1.66 o
  -1   9   6       16.99       18.91      1.52 o
   0   9   6       24.33       23.15      2.08 o
   1   9   6      182.34      187.34      4.41 o
   2   9   6       19.09       22.71      1.50 o
   3   9   6      241.72      249.53      4.55 o
   4   9   6        9.08        9.13      1.39 o
   5   9   6      131.99      137.27      2.98 o
   6   9   6       71.67       69.93      2.51 o
   7   9   6       56.07       48.72      3.33 o
   8   9   6      421.42      414.44      8.81 o
   9   9   6        0.65       -0.33      2.38 o
  10   9   6       52.77       44.30      2.74 o
  11   9   6        5.15        4.31      2.11 o
  -4  10   6       27.19       30.97      4.82 o
  -3  10   6        0.12        0.40      1.77 o
  -2  10   6       16.22       13.73      1.54 o
  -1  10   6        0.71       -1.13      1.29 o
   0  10   6       36.61       35.08      2.55 o
   1  10   6       49.34       50.10      2.32 o
   2  10   6       23.05       23.49      1.52 o
   3  10   6        7.31        7.56      1.40 o
   4  10   6       16.45       14.06      1.54 o
   5  10   6       66.10       66.23      3.58 o
   6  10   6       17.53       12.68      2.66 o
   7  10   6        0.05        0.22      2.22 o
   8  10   6       57.82       52.32      3.88 o
   9  10   6       53.19       54.60      4.16 o
  10  10   6       37.21       38.41      3.60 o
  -3  11   6       11.45       12.26      1.65 o
  -2  11   6        1.03        3.30      1.46 o
  -1  11   6        0.07        0.66      1.35 o
   0  11   6       37.71       42.51      2.14 o
   1  11   6        0.50        0.77      1.32 o
   2  11   6       31.76       28.11      1.92 o
   3  11   6        8.80        7.82      2.41 o
   4  11   6       20.20       17.49      1.64 o
   5  11   6        4.85        3.63      1.52 o
   6  11   6        6.15        5.82      1.59 o
   7  11   6       74.78       68.73      3.82 o
   8  11   6        1.67        4.27      2.49 o
   9  11   6      106.11      108.64      4.55 o
  -1  12   6       65.57       67.96      5.10 o
   0  12   6      122.16      128.51      5.35 o
   1  12   6       15.09       14.69      1.57 o
   2  12   6        0.03        2.17      1.37 o
   3  12   6        0.16        0.24      1.40 o
   4  12   6       12.11       12.62      2.83 o
   5  12   6        6.30        3.40      1.55 o
   6  12   6       21.36       19.52      1.85 o
   7  12   6       46.85       39.24      3.55 o
   8  12   6        5.69        3.05      2.55 o
   1  13   6       28.25       28.74      1.84 o
   2  13   6        6.84        5.67      1.53 o
   3  13   6        0.91        0.72      1.54 o
   4  13   6        0.04       -1.20      1.56 o
   5  13   6       24.88       27.21      2.02 o
   6  13   6        1.92        2.55      2.22 o
  -1  -8   7       37.16       38.19      3.10 o
   0  -8   7       22.26       30.59      2.94 o
   1  -8   7        3.64        3.85      1.73 o
  -4  -7   7        0.01        0.18      0.80 o
  -3  -7   7        5.97        7.32      2.72 o
  -2  -7   7        0.28       -0.94      2.38 o
  -1  -7   7       27.53       23.56      2.77 o
   0  -7   7       21.66       18.56      4.30 o
   1  -7   7      243.18      276.23      4.81 o
   2  -7   7       97.81      106.34      3.24 o
   3  -7   7        4.53        5.14      2.30 o
   4  -7   7        3.66        2.52      1.70 o
  -5  -6   7        0.00        0.36      3.82 o
  -4  -6   7       48.65       52.47      2.30 o
  -3  -6   7       33.37       37.47      1.39 o
  -2  -6   7       16.02       18.64      2.08 o
  -1  -6   7        2.16        1.50      2.22 o
   0  -6   7       94.21       87.87      2.89 o
   1  -6   7        0.20        0.61      1.47 o
   2  -6   7        0.04        1.08      1.51 o
   3  -6   7       68.69       60.34      2.66 o
   4  -6   7       49.93       52.21      2.75 o
   5  -6   7        1.53        0.34      1.58 o
   6  -6   7       15.43       21.48      2.02 o
  -6  -5   7        1.67        0.64      1.56 o
  -5  -5   7       18.78       15.86      1.60 o
  -4  -5   7       29.21       33.30      1.88 o
  -3  -5   7      107.80      106.63      3.16 o
  -2  -5   7        1.55        0.69      0.92 o
  -1  -5   7       16.72       14.37      1.30 o
   0  -5   7       24.78       23.06      0.83 o
   1  -5   7        8.66        5.83      1.97 o
   2  -5   7       39.93       40.23      2.43 o
   3  -5   7        0.01       -0.95      1.39 o
   4  -5   7       35.55       40.28      5.49 o
   5  -5   7        1.51        1.83      1.58 o
   6  -5   7        5.15        5.60      1.71 o
   7  -5   7        1.00        0.78      1.70 o
  -7  -4   7        5.46        6.99      1.50 o
  -6  -4   7        0.63        1.77      1.23 o
  -5  -4   7        2.01        1.99      1.21 o
  -4  -4   7        3.90        4.30      1.40 o
  -3  -4   7      121.50      114.35      2.61 o
  -2  -4   7       43.32       40.40      1.86 o
  -1  -4   7       52.62       48.90      1.48 o
   0  -4   7      112.55      108.15      1.69 o
   1  -4   7       21.94       24.13      1.03 o
   2  -4   7        0.11        0.74      0.69 o
   3  -4   7        0.14        0.00      1.37 o
   4  -4   7        6.57        7.12      1.49 o
   5  -4   7       11.84       10.83      1.66 o
   6  -4   7        5.33        4.84      1.60 o
   7  -4   7        0.53       -0.66      1.62 o
   8  -4   7        3.23        1.90      1.76 o
  -7  -3   7       24.76       23.24      1.99 o
  -6  -3   7       62.05       61.56      2.26 o
  -5  -3   7       66.40       63.48      2.54 o
  -4  -3   7        5.46        4.30      1.17 o
  -3  -3   7      359.05      364.51      3.97 o
  -2  -3   7       14.96       10.90      0.97 o
  -1  -3   7       67.54       66.30      1.71 o
   0  -3   7      117.54      112.72      1.73 o
   1  -3   7      476.68      485.18      5.02 o
   2  -3   7     1199.75     1188.43     11.30 o
   3  -3   7      147.21      143.52      2.27 o
   4  -3   7        2.28        3.51      0.84 o
   5  -3   7       28.23       27.82      1.19 o
   6  -3   7        3.44        2.27      1.77 o
   7  -3   7        4.46        6.01      1.80 o
   8  -3   7        4.35        4.48      1.97 o
   9  -3   7        0.06        0.11      1.80 o
  -8  -2   7        1.97        3.63      1.98 o
  -7  -2   7       93.76       98.78      3.15 o
  -6  -2   7        0.07       -1.14      1.31 o
  -5  -2   7        0.04       -0.23      1.04 o
  -4  -2   7       10.38        9.35      1.04 o
  -3  -2   7      397.67      406.14      4.27 o
  -2  -2   7       11.76       17.26      1.01 o
  -1  -2   7        1.26        1.27      0.75 o
   0  -2   7      260.86      259.04      2.19 o
   1  -2   7      843.97      860.58      6.64 o
   2  -2   7      313.61      317.54      4.25 o
   3  -2   7       40.36       37.90      1.50 o
   4  -2   7      125.86      109.22      2.91 o
   5  -2   7      648.72      631.09      7.68 o
   6  -2   7      365.73      335.09      4.64 o
   7  -2   7       59.49       51.49      2.01 o
   8  -2   7        6.98        5.56      1.22 o
   9  -2   7       26.78       26.44      2.83 o
  10  -2   7       34.54       26.38      3.05 o
  -8  -1   7        0.25       -1.52      1.52 o
  -7  -1   7       23.15       26.25      1.73 o
  -6  -1   7       23.81       22.47      1.48 o
  -5  -1   7       36.96       41.80      4.03 o
  -4  -1   7        0.81        0.87      0.99 o
  -3  -1   7      110.06      116.36      2.10 o
  -2  -1   7      171.15      170.68      2.57 o
  -1  -1   7       51.34       49.80      1.36 o
   0  -1   7        1.80        2.07      0.73 o
   1  -1   7      223.64      234.79      2.02 o
   2  -1   7       56.57       62.03      1.15 o
   3  -1   7       17.40       17.17      0.73 o
   4  -1   7        0.67        1.75      0.85 o
   5  -1   7        2.89        1.50      1.26 o
   6  -1   7        7.21        8.01      1.15 o
   7  -1   7        0.34        0.68      1.15 o
   8  -1   7        8.27        8.15      1.45 o
   9  -1   7        0.07        1.03      1.37 o
  10  -1   7       10.92       10.52      1.57 o
  -8   0   7       18.49       18.49      1.98 o
  -7   0   7       24.05       25.86      1.90 o
  -6   0   7       13.31       12.50      1.38 o
  -5   0   7        5.39        5.69      1.29 o
  -4   0   7      223.75      219.57      3.04 o
  -3   0   7       47.60       43.46      1.90 o
  -2   0   7       14.04       10.83      1.15 o
  -1   0   7       57.89       55.34      1.79 o
   0   0   7       12.85       13.34      0.75 o
   1   0   7       59.48       50.91      1.35 o
   2   0   7       16.44       12.93      0.82 o
   3   0   7        4.68        5.23      0.67 o
   4   0   7       59.45       57.80      1.43 o
   5   0   7        9.41        8.31      0.75 o
   6   0   7        5.40        8.31      0.82 o
   7   0   7       54.04       55.82      2.04 o
   8   0   7        2.59        3.82      1.26 o
   9   0   7       10.62       13.93      1.88 o
  10   0   7       68.36       78.01      3.79 o
  11   0   7        6.65        7.04      1.73 o
  -8   1   7        0.85        6.19      2.85 o
  -7   1   7        5.07        5.29      1.59 o
  -6   1   7        8.21       10.04      1.39 o
  -5   1   7       49.63       44.62      2.10 o
  -4   1   7       56.56       57.16      2.03 o
  -3   1   7       82.01       77.05      3.11 o
  -2   1   7      123.37      113.09      2.17 o
  -1   1   7      223.80      228.14      2.82 o
   0   1   7      100.33       98.86      2.30 o
   1   1   7      323.22      303.57      3.64 o
   2   1   7       44.51       47.95      1.48 o
   3   1   7        9.61        6.92      0.87 o
   4   1   7      291.84      298.05      3.64 o
   5   1   7       21.51       22.67      1.09 o
   6   1   7        1.50       -0.28      0.98 o
   7   1   7       92.52       90.08      2.35 o
   8   1   7      144.28      141.73      2.85 o
   9   1   7        3.54        3.38      1.63 o
  10   1   7        5.38        7.57      2.03 o
  11   1   7        7.31        9.37      2.74 o
  -8   2   7       19.70       25.83      5.79 o
  -7   2   7        0.22        2.65      2.61 o
  -6   2   7      109.75      107.53      2.75 o
  -5   2   7      122.42      119.69      2.41 o
  -4   2   7       76.18       77.55      2.04 o
  -3   2   7       15.55       14.49      1.23 o
  -2   2   7       50.73       56.20      1.93 o
  -1   2   7       17.31       18.13      1.07 o
   0   2   7       28.88       27.84      1.14 o
   1   2   7      101.85      106.37      2.56 o
   2   2   7     1104.79     1136.73      9.47 o
   3   2   7       86.62       96.52      1.76 o
   4   2   7        0.44        0.77      0.85 o
   5   2   7       42.92       43.91      1.46 o
   6   2   7       80.02       73.12      1.90 o
   7   2   7        3.89        2.99      1.06 o
   8   2   7       88.30       86.64      2.34 o
   9   2   7       29.50       26.59      1.66 o
  10   2   7       50.40       53.05      3.03 o
  11   2   7        7.40        9.25      3.10 o
  -8   3   7        1.84        7.10      4.79 o
  -7   3   7        7.11        9.51      2.06 o
  -6   3   7       29.87       38.54      6.73 o
  -5   3   7       65.25       59.72      3.21 o
  -4   3   7       41.45       41.27      1.79 o
  -3   3   7       12.64       12.76      1.16 o
  -2   3   7       38.21       43.16      1.79 o
  -1   3   7      148.53      163.88      2.83 o
   0   3   7       25.07       25.20      1.19 o
   1   3   7        1.11        3.33      0.98 o
   2   3   7        3.92        3.29      0.97 o
   3   3   7      213.77      204.94      2.87 o
   4   3   7      551.52      543.99      5.01 o
   5   3   7       19.85       21.67      1.09 o
   6   3   7       96.98       96.76      1.77 o
   7   3   7       81.90       77.65      2.35 o
   8   3   7        2.24        3.78      1.32 o
   9   3   7      109.92      110.97      3.45 o
  10   3   7       19.57       17.52      1.66 o
  11   3   7        2.92        3.00      2.44 o
  -7   4   7        3.50        6.76      2.13 o
  -6   4   7        3.05        4.25      1.91 o
  -5   4   7        1.48        0.60      1.70 o
  -4   4   7       15.58       14.60      1.75 o
  -3   4   7      231.82      234.94      2.85 o
  -2   4   7      106.51      106.09      2.00 o
  -1   4   7      120.89      117.97      3.00 o
   0   4   7       18.23       15.64      1.08 o
   1   4   7       47.32       49.41      1.72 o
   2   4   7       96.32       98.63      2.02 o
   3   4   7      182.83      172.50      3.49 o
   4   4   7        2.39        3.80      1.06 o
   5   4   7       82.08       76.94      2.90 o
   6   4   7       39.80       37.60      1.53 o
   7   4   7        1.33        0.07      1.08 o
   8   4   7       29.24       27.71      1.62 o
   9   4   7       25.46       22.76      1.59 o
  10   4   7       31.66       29.60      1.79 o
  11   4   7       39.76       40.92      2.06 o
  12   4   7        0.59        0.71      2.33 o
  -7   5   7        5.04        5.65      2.66 o
  -6   5   7       12.97        8.70      2.55 o
  -5   5   7       61.50       62.25      3.10 o
  -4   5   7      151.83      165.12      3.81 o
  -3   5   7       84.02       82.57      2.73 o
  -2   5   7        6.46        3.44      2.00 o
  -1   5   7       10.20        7.70      1.26 o
   0   5   7        0.71        1.23      0.87 o
   1   5   7       54.61       47.97      1.61 o
   2   5   7      326.40      320.47      3.72 o
   3   5   7      220.87      233.88      3.10 o
   4   5   7      128.29      133.31      2.47 o
   5   5   7      158.22      146.98      2.58 o
   6   5   7      589.71      570.21      7.84 o
   7   5   7      345.25      340.28      3.71 o
   8   5   7       12.87       14.47      1.24 o
   9   5   7       61.12       59.54      2.32 o
  10   5   7       19.75       17.50      1.67 o
  11   5   7       49.07       54.35      2.73 o
  12   5   7        9.66       13.01      2.35 o
  -7   6   7        0.02        4.66      2.61 o
  -6   6   7        3.96        1.16      2.33 o
  -5   6   7       15.57       10.03      2.33 o
  -4   6   7       20.01       22.95      2.49 o
  -3   6   7       14.21       11.86      2.05 o
  -2   6   7        0.13       -0.94      1.72 o
  -1   6   7        3.82        2.83      1.88 o
   0   6   7       13.39       16.14      1.33 o
   1   6   7        7.83        8.51      1.16 o
   2   6   7      288.33      289.56      4.11 o
   3   6   7      155.84      158.83      2.98 o
   4   6   7       89.74       94.67      1.74 o
   5   6   7        6.38        7.67      1.15 o
   6   6   7      104.80      106.99      2.96 o
   7   6   7        6.36        2.94      1.07 o
   8   6   7        0.00        0.84      1.13 o
   9   6   7        0.02        0.60      1.18 o
  10   6   7        0.80        1.45      1.47 o
  11   6   7        6.14        9.22      1.66 o
  12   6   7        4.83        7.47      1.83 o
  -6   7   7       18.85       11.97      2.72 o
  -5   7   7        0.34       -2.16      2.16 o
  -4   7   7        6.00        6.26      2.11 o
  -3   7   7        5.65        5.49      2.00 o
  -2   7   7       81.14       84.36      3.60 o
  -1   7   7       37.83       33.26      2.88 o
   0   7   7      136.48      137.07      4.05 o
   1   7   7        0.41        1.22      1.77 o
   2   7   7      158.64      172.77      4.49 o
   3   7   7       85.46       79.93      2.27 o
   4   7   7      236.72      244.51      3.80 o
   5   7   7        6.86        7.27      0.83 o
   6   7   7        1.30        0.55      0.89 o
   7   7   7        1.32        0.92      0.88 o
   8   7   7        0.51        0.35      1.11 o
   9   7   7       49.90       48.87      1.86 o
  10   7   7       23.26       24.34      2.12 o
  11   7   7        0.19       -1.47      1.89 o
  -5   8   7       51.53       49.89      3.66 o
  -4   8   7        0.31        1.83      1.94 o
  -3   8   7       40.15       39.85      3.05 o
  -2   8   7        0.01        0.44      1.77 o
  -1   8   7       25.08       26.94      2.22 o
   0   8   7        0.32       -1.22      1.61 o
   1   8   7        0.30        2.44      1.83 o
   2   8   7       50.76       50.99      3.10 o
   3   8   7       15.89       17.79      2.11 o
   4   8   7       77.99       74.99      3.66 o
   5   8   7       37.54       33.96      2.13 o
   6   8   7        2.21        1.96      1.36 o
   7   8   7        1.52        0.08      0.88 o
   8   8   7        1.10        0.47      1.46 o
   9   8   7       17.96       15.41      1.47 o
  10   8   7       19.37       18.50      1.68 o
  11   8   7      152.89      157.22      4.07 o
  -5   9   7        0.06       -2.22      2.22 o
  -4   9   7       10.77        9.64      2.16 o
  -3   9   7       54.93       54.65      3.16 o
  -2   9   7        1.94        1.22      1.83 o
  -1   9   7        0.98       -0.11      1.72 o
   0   9   7       19.13       15.30      1.94 o
   1   9   7       10.04        9.64      1.88 o
   2   9   7       20.84       18.57      2.00 o
   3   9   7       23.05       24.31      2.66 o
   4   9   7       43.03       43.11      2.30 o
   5   9   7        0.08       -0.84      1.29 o
   6   9   7       23.07       20.31      1.59 o
   7   9   7       82.38       72.52      2.50 o
   8   9   7        1.61       -0.11      2.38 o
   9   9   7       73.95       74.27      4.43 o
  10   9   7        3.04        0.80      1.52 o
  11   9   7       16.89       17.30      1.66 o
  -4  10   7        7.23       10.68      4.30 o
  -3  10   7       45.72       44.30      4.49 o
  -2  10   7       15.97       15.62      1.68 o
  -1  10   7       13.96       11.35      1.77 o
   0  10   7       10.15        9.24      1.66 o
   1  10   7        1.07        2.32      1.38 o
   2  10   7       78.55       81.36      2.53 o
   3  10   7      160.93      175.48      5.52 o
   4  10   7        0.00        0.43      1.39 o
   5  10   7       29.98       24.85      1.68 o
   6  10   7      110.57       99.56      2.82 o
   7  10   7       13.27       11.21      1.61 o
   8  10   7        1.44        0.39      2.44 o
   9  10   7        0.64        1.77      2.49 o
  10  10   7        1.45        3.27      2.88 o
  -2  11   7        0.00       -1.17      1.53 o
  -1  11   7        1.42        1.20      1.46 o
   0  11   7       22.83       23.34      1.71 o
   1  11   7       34.71       36.33      2.21 o
   2  11   7        9.93       11.13      1.53 o
   3  11   7       19.02       18.98      2.38 o
   4  11   7        5.83        4.89      1.44 o
   5  11   7        3.62        3.52      1.51 o
   6  11   7        0.00       -1.43      1.43 o
   7  11   7       19.26       24.27      2.19 o
   8  11   7       12.66       19.12      2.88 o
   9  11   7        0.05       -0.33      2.55 o
  -1  12   7        0.79        1.96      2.11 o
   0  12   7       24.35       24.06      1.79 o
   1  12   7       26.01       26.73      1.82 o
   2  12   7        0.63        1.56      1.58 o
   3  12   7        2.35        3.02      1.50 o
   4  12   7       13.78       13.28      1.69 o
   5  12   7       13.83       13.63      1.75 o
   6  12   7        5.32        4.88      1.66 o
   7  12   7        8.64        8.81      2.49 o
   8  12   7        8.10        7.15      2.66 o
   1  13   7        0.33        0.34      1.57 o
   2  13   7       10.30       13.52      1.77 o
   3  13   7        1.71        0.98      1.58 o
   4  13   7        1.90        0.08      1.62 o
   5  13   7        0.14       -1.38      1.62 o
   6  13   7       12.49       13.91      1.93 o
  -1  -7   8      114.60      127.98      5.04 o
   0  -7   8       15.82       22.84      2.83 o
   1  -7   8        4.71        1.30      1.80 o
   2  -7   8       11.47        9.16      1.84 o
  -4  -6   8        8.75       11.04      1.21 o
  -3  -6   8       12.60       12.40      1.03 o
  -2  -6   8       13.76       15.50      1.25 o
  -1  -6   8        2.73        3.94      2.55 o
   0  -6   8        7.29        3.37      3.52 o
   1  -6   8      108.29      104.63      3.23 o
   2  -6   8       13.64       12.92      1.80 o
   3  -6   8        0.47       -0.08      1.57 o
   4  -6   8       10.76       14.52      1.89 o
  -5  -5   8        5.76        2.37      1.59 o
  -4  -5   8        6.60       10.56      3.80 o
  -3  -5   8        9.92       10.95      1.23 o
  -2  -5   8       28.94       27.78      1.44 o
  -1  -5   8        0.00       -0.23      1.15 o
   0  -5   8       39.25       38.65      1.20 o
   1  -5   8       10.36       10.50      2.63 o
   2  -5   8        8.10        8.69      1.64 o
   3  -5   8        7.62        7.97      1.57 o
   4  -5   8       88.07       95.12      4.13 o
   5  -5   8       11.95        9.55      1.76 o
   6  -5   8       56.48       58.43      2.81 o
  -6  -4   8        0.15        1.69      1.28 o
  -5  -4   8        6.12        7.45      1.61 o
  -4  -4   8        6.71        5.59      1.51 o
  -3  -4   8      120.38      124.41      2.88 o
  -2  -4   8       73.08       66.82      1.92 o
  -1  -4   8       35.39       36.93      1.60 o
   0  -4   8       19.99       20.94      0.99 o
   1  -4   8       99.19      106.90      1.68 o
   2  -4   8      176.39      178.38      2.03 o
   3  -4   8       24.39       21.03      1.76 o
   4  -4   8       27.76       29.00      1.90 o
   5  -4   8        6.71        8.96      1.97 o
   6  -4   8       22.29       24.37      1.99 o
   7  -4   8        0.28        0.72      1.74 o
  -6  -3   8        1.41        1.01      1.78 o
  -5  -3   8       60.93       64.37      2.20 o
  -4  -3   8       44.53       40.51      1.75 o
  -3  -3   8       35.88       38.25      1.68 o
  -2  -3   8        0.93        3.04      1.31 o
  -1  -3   8       10.89        9.68      1.08 o
   0  -3   8        3.30        2.28      0.82 o
   1  -3   8        3.90        6.27      0.97 o
   2  -3   8      216.41      211.02      2.95 o
   3  -3   8        7.92       10.34      1.05 o
   4  -3   8       16.41       16.47      1.56 o
   5  -3   8        0.93        2.12      0.87 o
   6  -3   8       72.84       61.75      1.24 o
   7  -3   8        6.31        6.25      1.76 o
   8  -3   8        1.07        0.38      1.97 o
  -7  -2   8       10.19       10.80      1.97 o
  -6  -2   8        0.42        2.09      1.70 o
  -5  -2   8       25.37       23.83      1.72 o
  -4  -2   8        0.59        1.04      1.07 o
  -3  -2   8       89.79       84.46      2.50 o
  -2  -2   8      587.00      585.54      5.05 o
  -1  -2   8      245.68      243.89      3.59 o
   0  -2   8      257.05      252.68      2.65 o
   1  -2   8      709.55      727.78      6.64 o
   2  -2   8      127.66      115.85      2.78 o
   3  -2   8      220.65      224.75      2.85 o
   4  -2   8        0.73       -1.01      1.01 o
   5  -2   8       98.62       91.72      2.12 o
   6  -2   8       98.25       92.77      2.12 o
   7  -2   8       25.53       25.54      1.74 o
   8  -2   8        1.82        2.59      1.39 o
   9  -2   8        3.76        6.14      1.92 o
  -7  -1   8        1.25        0.79      1.58 o
  -6  -1   8        0.82       -1.38      1.38 o
  -5  -1   8        3.61        5.89      1.62 o
  -4  -1   8        7.20        5.43      1.10 o
  -3  -1   8        0.39        0.97      0.96 o
  -2  -1   8        3.91        2.79      1.54 o
  -1  -1   8       69.87       69.66      2.05 o
   0  -1   8        2.49        1.83      0.82 o
   1  -1   8        1.89        2.11      0.73 o
   2  -1   8      185.07      191.96      2.05 o
   3  -1   8      128.96      123.75      2.44 o
   4  -1   8        8.29        8.80      1.93 o
   5  -1   8       30.10       27.51      1.89 o
   6  -1   8      181.89      194.94      3.06 o
   7  -1   8       20.38       24.38      2.80 o
   8  -1   8       18.03       20.01      1.60 o
   9  -1   8        1.28        0.49      1.66 o
  10  -1   8       10.66       16.00      1.68 o
  -7   0   8       21.12       22.14      2.23 o
  -6   0   8        1.74        2.64      1.56 o
  -5   0   8        0.45        0.66      1.34 o
  -4   0   8       73.42       71.69      2.76 o
  -3   0   8       80.87       76.96      2.13 o
  -2   0   8        7.49        8.17      1.16 o
  -1   0   8       42.91       44.47      1.93 o
   0   0   8      305.47      296.17      2.95 o
   1   0   8      214.47      208.79      2.20 o
   2   0   8       65.51       63.17      1.50 o
   3   0   8       76.12       78.09      1.67 o
   4   0   8       30.03       26.85      1.07 o
   5   0   8        0.74        1.04      0.81 o
   6   0   8       16.57       17.58      1.00 o
   7   0   8       67.07       51.30      2.09 o
   8   0   8       31.38       26.79      1.58 o
   9   0   8       53.98       50.67      3.00 o
  10   0   8        0.20        1.03      1.81 o
  -7   1   8        0.39        4.66      2.78 o
  -6   1   8       58.99       63.46      2.36 o
  -5   1   8        7.11        9.38      1.36 o
  -4   1   8        1.34        0.30      1.20 o
  -3   1   8        0.09       -0.17      1.16 o
  -2   1   8       17.13       16.47      1.41 o
  -1   1   8       34.22       34.64      1.53 o
   0   1   8        5.29        5.54      0.73 o
   1   1   8       58.30       57.71      1.83 o
   2   1   8       33.63       32.21      1.20 o
   3   1   8        4.90        5.76      0.87 o
   4   1   8       43.30       30.87      1.29 o
   5   1   8       77.02       65.58      1.80 o
   6   1   8       55.59       51.23      1.81 o
   7   1   8      104.17       96.59      2.46 o
   8   1   8      132.24      128.94      2.70 o
   9   1   8        4.48        6.01      2.01 o
  10   1   8        3.95        6.41      2.13 o
  11   1   8        4.07        4.73      4.02 o
  -7   2   8        0.70        3.18      2.38 o
  -6   2   8       30.98       38.33      2.47 o
  -5   2   8        9.76       11.89      1.37 o
  -4   2   8       11.72       11.26      1.28 o
  -3   2   8       22.54       20.12      1.29 o
  -2   2   8       25.53       22.18      1.28 o
  -1   2   8      331.67      336.37      3.82 o
   0   2   8        0.23        0.51      1.00 o
   1   2   8       14.21       15.30      1.08 o
   2   2   8        1.06        2.18      0.94 o
   3   2   8      592.67      598.88      6.14 o
   4   2   8       33.18       26.25      1.17 o
   5   2   8      404.61      413.24      4.18 o
   6   2   8      423.82      419.48      5.28 o
   7   2   8       80.80       69.92      2.19 o
   8   2   8        3.65        5.23      1.34 o
   9   2   8       21.23       23.75      2.19 o
  10   2   8       12.25       13.63      2.19 o
  11   2   8        3.50        4.28      2.25 o
  -7   3   8       36.64       53.71      7.34 o
  -6   3   8       53.18       57.24      4.02 o
  -5   3   8       66.26       72.10      3.28 o
  -4   3   8      102.56       98.30      2.21 o
  -3   3   8        9.95        6.08      1.15 o
  -2   3   8        2.47        0.64      1.07 o
  -1   3   8        1.71        1.41      1.06 o
   0   3   8       15.68       21.48      1.35 o
   1   3   8       28.31       31.00      1.43 o
   2   3   8      170.08      157.62      2.80 o
   3   3   8       23.11       26.57      1.98 o
   4   3   8       60.73       53.82      1.82 o
   5   3   8        0.00       -0.94      0.99 o
   6   3   8       75.78       72.18      2.31 o
   7   3   8        0.06       -0.72      1.28 o
   8   3   8       12.24       12.16      1.47 o
   9   3   8      153.31      165.72      5.15 o
  10   3   8       62.78       67.31      3.37 o
  11   3   8        0.00        2.56      2.17 o
  -7   4   8        4.22        5.30      3.96 o
  -6   4   8       20.52       21.33      4.49 o
  -5   4   8        2.23        3.30      1.88 o
  -4   4   8       13.33       11.63      1.37 o
  -3   4   8       88.24       87.92      2.22 o
  -2   4   8        1.77        0.28      1.02 o
  -1   4   8        0.04        0.33      1.16 o
   0   4   8      124.98      125.77      2.38 o
   1   4   8      516.45      523.10      5.72 o
   2   4   8        3.39        2.99      1.08 o
   3   4   8       20.87       17.05      1.31 o
   4   4   8       37.25       33.06      1.80 o
   5   4   8       42.90       42.97      1.98 o
   6   4   8        0.98        0.94      1.28 o
   7   4   8      152.15      145.45      2.85 o
   8   4   8      108.09      109.60      2.70 o
   9   4   8      146.95      137.64      2.92 o
  10   4   8        6.74        8.55      1.59 o
  11   4   8       38.82       40.31      2.70 o
  -6   5   8       37.02       33.53      3.33 o
  -5   5   8        2.37        2.71      1.81 o
  -4   5   8       41.83       41.76      2.45 o
  -3   5   8       22.67       21.48      1.88 o
  -2   5   8        0.01       -0.54      1.13 o
  -1   5   8       73.55       71.65      2.40 o
   0   5   8      151.31      160.78      2.54 o
   1   5   8       35.18       34.35      1.76 o
   2   5   8       76.70       77.60      2.11 o
   3   5   8        0.46        1.27      1.08 o
   4   5   8      184.10      174.06      2.82 o
   5   5   8      465.05      452.22      5.21 o
   6   5   8      230.47      242.29      4.34 o
   7   5   8      124.10      130.68      2.71 o
   8   5   8      262.67      257.83      3.78 o
   9   5   8       11.82       12.17      1.57 o
  10   5   8        3.61        3.53      1.56 o
  11   5   8        6.79        6.84      1.75 o
  -6   6   8        9.27       10.14      2.72 o
  -5   6   8        3.12        2.88      2.49 o
  -4   6   8       98.70      103.54      4.38 o
  -3   6   8       33.13       29.43      2.55 o
  -2   6   8      106.65       99.27      3.71 o
  -1   6   8        8.03        6.65      2.05 o
   0   6   8        0.71       -0.55      1.83 o
   1   6   8        1.60        0.67      1.29 o
   2   6   8        5.01        5.10      1.03 o
   3   6   8       56.02       56.93      1.95 o
   4   6   8       30.17       31.42      1.55 o
   5   6   8       78.49       76.87      2.21 o
   6   6   8        3.98        3.43      1.26 o
   7   6   8       82.66       75.40      2.29 o
   8   6   8       17.53       16.08      1.67 o
   9   6   8        3.29        4.56      1.77 o
  10   6   8       85.05       96.63      3.11 o
  11   6   8      177.00      190.83      6.24 o
  -5   7   8       39.14       30.98      2.99 o
  -4   7   8        5.72        4.55      2.22 o
  -3   7   8        0.95        3.05      2.11 o
  -2   7   8       16.97       16.79      2.16 o
  -1   7   8       47.86       44.79      3.21 o
   0   7   8       18.24       17.52      2.16 o
   1   7   8        5.25        7.26      2.00 o
   2   7   8      323.12      326.81      6.87 o
   3   7   8      337.83      349.92      7.26 o
   4   7   8       64.67       63.29      1.51 o
   5   7   8       21.00       20.20      1.28 o
   6   7   8      142.15      141.69      3.43 o
   7   7   8       45.15       43.14      1.68 o
   8   7   8        2.62        1.55      1.35 o
   9   7   8        0.01       -1.05      1.39 o
  10   7   8        1.40        4.12      1.53 o
  11   7   8        0.19        0.95      2.06 o
  -5   8   8       16.04       15.41      2.72 o
  -4   8   8       34.75       41.46      3.38 o
  -3   8   8        0.75        0.61      2.05 o
  -2   8   8       23.33       21.28      2.33 o
  -1   8   8        3.93        3.71      1.94 o
   0   8   8        8.61        9.53      2.00 o
   1   8   8        0.05        1.39      1.83 o
   2   8   8       65.66       62.97      3.38 o
   3   8   8      128.76      136.24      4.38 o
   4   8   8        9.33       10.03      2.22 o
   5   8   8       39.33       37.75      2.77 o
   6   8   8       98.76       93.80      2.14 o
   7   8   8       17.69       20.81      1.24 o
   8   8   8        0.20       -0.42      1.54 o
   9   8   8       17.13       17.73      1.88 o
  10   8   8       63.40       77.04      2.64 o
  11   8   8       27.66       25.24      3.38 o
  -4   9   8        6.02        8.15      2.27 o
  -3   9   8        0.70        2.27      2.00 o
  -2   9   8       35.76       42.35      3.38 o
  -1   9   8       35.10       39.19      3.05 o
   0   9   8        0.10        0.61      1.88 o
   1   9   8        0.79        0.06      1.83 o
   2   9   8        0.04        0.00      1.88 o
   3   9   8        3.90        4.38      2.00 o
   4   9   8        1.12        1.16      2.00 o
   5   9   8        0.02        1.34      1.69 o
   6   9   8        0.65       -0.49      1.32 o
   7   9   8       57.21       59.11      2.45 o
   8   9   8        0.15       -0.22      2.38 o
   9   9   8       24.09       22.84      2.94 o
  10   9   8        1.28        0.82      2.13 o
  -3  10   8        7.24        7.65      2.16 o
  -2  10   8       42.68       41.74      3.33 o
  -1  10   8        9.41       11.86      2.05 o
   0  10   8       18.47       19.07      2.16 o
   1  10   8       12.16       13.36      2.05 o
   2  10   8      123.24      127.31      3.16 o
   3  10   8        0.06       -0.08      1.48 o
   4  10   8        0.84        1.10      1.47 o
   5  10   8       15.06       13.83      2.38 o
   6  10   8        8.91        8.19      1.56 o
   7  10   8        0.01        0.06      1.45 o
   8  10   8       12.90       12.75      2.66 o
   9  10   8        6.45        5.27      2.66 o
  10  10   8        0.07       -0.06      2.72 o
  -2  11   8       10.71       15.64      1.87 o
  -1  11   8       22.13       20.81      1.87 o
   0  11   8       25.35       23.02      1.82 o
   1  11   8        6.97        6.76      1.58 o
   2  11   8       28.50       26.04      1.84 o
   3  11   8        1.37       -0.27      1.45 o
   4  11   8       27.33       25.96      1.80 o
   5  11   8       34.90       30.64      1.88 o
   6  11   8       38.25       36.04      2.55 o
   7  11   8       26.07       20.66      1.82 o
   8  11   8       38.98       34.70      3.10 o
   9  11   8        0.26       -2.61      2.61 o
   0  12   8        4.02        3.36      2.05 o
   1  12   8       31.86       31.84      2.01 o
   2  12   8       68.64       73.12      2.76 o
   3  12   8       24.34       23.20      1.89 o
   4  12   8      127.85      126.66      7.04 o
   5  12   8       69.48       72.96      4.55 o
   6  12   8        8.39        7.91      1.70 o
   7  12   8        0.00       -0.25      1.64 o
   8  12   8        0.95        2.55      2.61 o
   2  13   8       15.17       16.78      1.90 o
   3  13   8        0.58        1.71      3.08 o
   4  13   8        1.37        1.52      1.69 o
   5  13   8        3.51        3.71      1.72 o
   6  13   8        1.06        0.19      1.72 o
   0  -6   9      197.48      212.12      6.26 o
   1  -6   9        1.21       -0.89      2.55 o
   2  -6   9        0.35        0.04      1.74 o
  -3  -5   9        8.78        9.77      1.28 o
  -2  -5   9       23.33       22.93      1.27 o
  -1  -5   9        6.57        6.00      0.94 o
   0  -5   9       11.02       13.73      1.58 o
   1  -5   9       21.49       24.39      2.88 o
   2  -5   9      258.97      270.72      4.85 o
   3  -5   9        3.33        2.64      1.68 o
   4  -5   9       15.11       17.27      2.00 o
   5  -5   9       13.84       12.21      1.90 o
  -4  -4   9        2.42       -1.49      1.55 o
  -3  -4   9       19.95       20.62      1.73 o
  -2  -4   9       16.30       15.13      1.33 o
  -1  -4   9        2.93        3.10      1.09 o
   0  -4   9       14.22       11.78      1.06 o
   1  -4   9       61.16       61.07      1.45 o
   2  -4   9       57.33       63.22      1.58 o
   3  -4   9        8.53        7.17      1.63 o
   4  -4   9       24.85       21.69      1.92 o
   5  -4   9       44.89       46.80      2.78 o
   6  -4   9        1.99        1.63      1.78 o
  -5  -3   9        0.37       -0.26      1.38 o
  -4  -3   9       16.24       17.48      1.43 o
  -3  -3   9        0.02        1.37      1.13 o
  -2  -3   9       33.71       42.56      2.41 o
  -1  -3   9       84.84       83.19      2.04 o
   0  -3   9        2.78        3.42      1.06 o
   1  -3   9        3.98        2.51      0.90 o
   2  -3   9        1.31        1.80      1.03 o
   3  -3   9       17.23       14.03      1.17 o
   4  -3   9       45.09       43.85      1.67 o
   5  -3   9       90.84       98.62      1.94 o
   6  -3   9       24.75       21.71      0.72 o
   7  -3   9        5.95        5.34      1.82 o
  -5  -2   9        0.94       -1.68      1.68 o
  -4  -2   9        6.27        3.84      1.32 o
  -3  -2   9       51.53       50.01      2.00 o
  -2  -2   9      227.05      226.01      3.10 o
  -1  -2   9       80.47       80.55      2.48 o
   0  -2   9      102.22       92.23      2.49 o
   1  -2   9        4.24        3.64      1.00 o
   2  -2   9      265.88      264.02      3.20 o
   3  -2   9       74.88       76.28      1.93 o
   4  -2   9       30.43       25.80      1.35 o
   5  -2   9       13.15       14.57      1.24 o
   6  -2   9       22.81       23.42      1.32 o
   7  -2   9        0.02        0.20      1.10 o
   8  -2   9       19.14       18.35      1.25 o
  -6  -1   9       76.88       77.24      3.74 o
  -5  -1   9        7.25        9.21      2.63 o
  -4  -1   9       18.75       19.76      1.48 o
  -3  -1   9       20.39       18.44      1.19 o
  -2  -1   9        5.68        7.02      1.25 o
  -1  -1   9        9.74        8.92      1.23 o
   0  -1   9      101.23       97.76      1.84 o
   1  -1   9       69.60       66.28      2.09 o
   2  -1   9      592.74      611.00      5.18 o
   3  -1   9       46.83       46.92      1.87 o
   4  -1   9       70.31       68.53      2.14 o
   5  -1   9       10.54       11.56      1.33 o
   6  -1   9       28.63       29.41      2.53 o
   7  -1   9       10.18       10.26      1.52 o
   8  -1   9        5.94        3.09      1.45 o
   9  -1   9        1.71        0.32      1.49 o
  -6   0   9       55.23       73.62      4.85 o
  -5   0   9       25.27       24.90      1.78 o
  -4   0   9        2.86        3.38      1.43 o
  -3   0   9        7.69        7.47      1.34 o
  -2   0   9        2.42        2.21      1.21 o
  -1   0   9      176.94      169.04      2.61 o
   0   0   9      217.69      225.38      3.00 o
   1   0   9       27.91       23.34      0.91 o
   2   0   9      213.40      220.10      2.53 o
   3   0   9       11.41       10.57      0.93 o
   4   0   9        0.00       -0.82      0.82 o
   5   0   9      110.12       96.05      1.98 o
   6   0   9      643.03      612.86      6.81 o
   7   0   9       41.84       36.42      2.73 o
   8   0   9        0.19        0.80      1.32 o
   9   0   9        1.30        1.05      1.38 o
  10   0   9       16.21       18.59      2.55 o
  -6   1   9        8.47       15.43      2.03 o
  -5   1   9       29.46       29.63      1.66 o
  -4   1   9        6.52        7.37      1.37 o
  -3   1   9      267.23      266.76      3.48 o
  -2   1   9       70.96       80.84      2.16 o
  -1   1   9      232.71      226.40      3.04 o
   0   1   9        5.98        5.31      1.12 o
   1   1   9        6.76        6.62      1.13 o
   2   1   9      173.86      177.50      2.31 o
   3   1   9      115.04      100.51      1.85 o
   4   1   9       71.49       64.65      1.60 o
   5   1   9       59.79       56.11      2.02 o
   6   1   9        3.63        2.12      0.91 o
   7   1   9        2.35        3.38      1.78 o
   8   1   9       63.80       59.21      2.24 o
   9   1   9        0.02        0.25      2.38 o
  10   1   9        6.65       10.62      2.26 o
  -6   2   9        4.33        7.32      1.75 o
  -5   2   9        0.15       -0.34      1.68 o
  -4   2   9       20.87       21.66      1.50 o
  -3   2   9      123.16      115.91      2.44 o
  -2   2   9        8.24        8.40      1.48 o
  -1   2   9      266.43      261.94      3.31 o
   0   2   9       67.90       72.21      2.04 o
   1   2   9       56.44       50.00      1.97 o
   2   2   9       79.85       79.28      2.06 o
   3   2   9       31.54       33.29      1.73 o
   4   2   9        6.71        6.59      1.28 o
   5   2   9        0.16        0.06      1.22 o
   6   2   9        4.09        7.41      1.29 o
   7   2   9       42.88       41.58      2.14 o
   8   2   9        8.05        9.58      1.97 o
   9   2   9       30.37       30.71      3.66 o
  10   2   9       24.49       25.57      2.39 o
  -6   3   9        0.32        4.12      1.65 o
  -5   3   9       53.51       58.75      2.53 o
  -4   3   9       22.71       23.08      1.71 o
  -3   3   9       43.64       45.90      1.85 o
  -2   3   9       33.74       32.04      1.42 o
  -1   3   9        7.80        9.43      1.19 o
   0   3   9      167.51      159.65      2.56 o
   1   3   9      120.46      120.83      2.69 o
   2   3   9        6.91        7.68      1.33 o
   3   3   9        1.44        3.17      1.29 o
   4   3   9       23.44       16.94      1.39 o
   5   3   9      114.75      111.65      2.64 o
   6   3   9      123.34      111.78      2.55 o
   7   3   9        6.38        8.36      1.39 o
   8   3   9       56.68       54.54      2.37 o
   9   3   9       26.59       27.70      4.79 o
  10   3   9       72.07       81.75      3.33 o
  11   3   9       12.33        9.70      2.35 o
  -6   4   9        2.80        6.64      2.20 o
  -5   4   9        9.28       12.13      2.17 o
  -4   4   9       97.80      106.30      2.71 o
  -3   4   9       36.77       31.81      1.67 o
  -2   4   9       95.48       95.45      2.17 o
  -1   4   9       15.67       13.59      1.17 o
   0   4   9        3.36        3.79      1.29 o
   1   4   9       37.45       40.22      2.00 o
   2   4   9       10.33        8.48      1.32 o
   3   4   9      312.41      307.15      4.91 o
   4   4   9      212.15      206.35      4.38 o
   5   4   9       13.26       13.20      1.39 o
   6   4   9       21.22       21.87      1.56 o
   7   4   9       10.12        6.77      1.42 o
   8   4   9       29.42       28.78      1.75 o
   9   4   9       29.29       28.94      1.94 o
  10   4   9       60.01       63.02      2.70 o
  11   4   9        0.03        1.53      2.27 o
  -6   5   9        0.11        0.49      2.19 o
  -5   5   9       55.69       66.28      7.82 o
  -4   5   9      123.62      124.52      3.75 o
  -3   5   9       48.41       47.70      2.79 o
  -2   5   9      159.61      169.91      2.90 o
  -1   5   9       28.78       30.31      1.75 o
   0   5   9       13.12       11.25      1.24 o
   1   5   9       74.37       76.34      2.20 o
   2   5   9      105.31      101.31      2.35 o
   3   5   9       44.01       47.28      2.02 o
   4   5   9       44.35       48.58      2.24 o
   5   5   9      157.27      161.21      2.93 o
   6   5   9       30.63       31.48      1.60 o
   7   5   9       20.14       16.23      1.51 o
   8   5   9       52.91       53.86      2.58 o
   9   5   9        0.09       -0.64      1.51 o
  10   5   9       74.14       78.61      2.80 o
  11   5   9        3.23        1.51      2.47 o
  -5   6   9        0.20        1.61      2.72 o
  -4   6   9       15.11       15.58      2.66 o
  -3   6   9        3.05        1.61      1.68 o
  -2   6   9       14.77       17.52      2.44 o
  -1   6   9      114.83      119.00      4.43 o
   0   6   9       63.55       60.55      1.90 o
   1   6   9       55.75       54.88      1.94 o
   2   6   9        6.73        7.25      1.18 o
   3   6   9      248.12      253.11      3.47 o
   4   6   9      262.56      273.71      3.69 o
   5   6   9       22.46       23.86      1.48 o
   6   6   9        9.72        8.81      1.36 o
   7   6   9       36.73       36.47      1.83 o
   8   6   9       13.85       12.97      1.56 o
   9   6   9       64.01       63.08      2.58 o
  10   6   9       20.53       22.09      1.81 o
  11   6   9       48.19       56.97      2.79 o
  -5   7   9        0.00       -1.50      2.66 o
  -4   7   9        7.31        8.54      2.55 o
  -3   7   9        0.30        0.89      2.22 o
  -2   7   9       21.83       17.13      2.33 o
  -1   7   9       38.92       40.91      3.05 o
   0   7   9        1.54        0.22      2.00 o
   1   7   9        0.63        0.33      2.00 o
   2   7   9        7.68        6.32      2.11 o
   3   7   9      990.17     1004.86     10.28 o
   4   7   9      314.71      309.94      3.85 o
   5   7   9      421.23      435.96      5.05 o
   6   7   9      107.77      102.42      2.49 o
   7   7   9      104.72      113.32      3.09 o
   8   7   9        3.43        2.35      1.48 o
   9   7   9        0.04       -0.63      1.44 o
  10   7   9        0.01        1.00      1.94 o
  11   7   9       12.60       14.69      2.35 o
  -4   8   9        2.60        6.93      2.33 o
  -3   8   9        7.77        6.60      2.33 o
  -2   8   9       10.74       10.03      2.27 o
  -1   8   9       19.07       21.12      2.44 o
   0   8   9        1.41        1.94      2.05 o
   1   8   9        2.84        4.32      2.05 o
   2   8   9        1.33        1.44      1.94 o
   3   8   9      390.68      405.79      8.09 o
   4   8   9       61.13       60.58      3.77 o
   5   8   9        0.05       -1.88      2.22 o
   6   8   9        0.81       -0.63      1.33 o
   7   8   9       82.34       80.09      2.09 o
   8   8   9        5.90        5.85      1.68 o
   9   8   9       84.91       88.61      3.99 o
  10   8   9       42.75       51.93      4.93 o
  11   8   9        0.00        0.75      2.06 o
  -3   9   9        0.57        0.89      2.16 o
  -2   9   9       10.12        7.70      2.22 o
  -1   9   9       61.15       64.13      3.55 o
   0   9   9       16.50       17.13      2.33 o
   1   9   9        0.11       -0.11      1.94 o
   2   9   9       41.65       44.56      3.38 o
   3   9   9       55.15       53.49      3.49 o
   4   9   9      120.72      118.39      4.32 o
   5   9   9       92.35       89.74      4.16 o
   6   9   9        0.10       -0.96      1.86 o
   7   9   9       21.89       25.69      1.83 o
   8   9   9        8.37        5.99      2.61 o
   9   9   9        1.03       -0.06      1.56 o
  10   9   9       12.49       13.43      2.01 o
  -2  10   9        1.73        3.55      2.16 o
  -1  10   9        5.25        4.05      2.05 o
   0  10   9        0.49       -1.33      2.00 o
   1  10   9       17.34       15.69      2.33 o
   2  10   9       14.51       18.85      2.38 o
   3  10   9      139.85      145.72      4.60 o
   4  10   9      153.07      173.80      3.74 o
   5  10   9       14.05       11.06      1.67 o
   6  10   9        0.08       -0.66      2.16 o
   7  10   9        1.13        1.25      1.48 o
   8  10   9       18.76       19.34      2.83 o
   9  10   9       60.91       57.20      4.38 o
  10  10   9        2.21        5.32      2.94 o
  -1  11   9        0.26       -0.09      1.66 o
   0  11   9        0.08       -0.40      1.80 o
   1  11   9        2.35        1.42      1.62 o
   2  11   9        2.94        5.78      3.35 o
   3  11   9       15.26       15.05      1.78 o
   4  11   9       38.14       37.00      2.83 o
   5  11   9        4.96        3.87      1.63 o
   6  11   9        0.01       -1.54      1.54 o
   7  11   9       14.88       12.86      2.61 o
   8  11   9       20.83       23.61      3.10 o
   9  11   9       23.52       24.00      3.27 o
   1  12   9        0.55       -0.43      1.70 o
   2  12   9       16.25       12.52      1.80 o
   3  12   9       12.71       14.31      2.24 o
   4  12   9       70.47       71.93      9.12 o
   5  12   9        0.12        2.66      1.68 o
   6  12   9        6.84        4.19      1.72 o
   7  12   9       37.06       37.25      3.21 o
  -2  -4  10      195.98      207.39      3.22 o
  -1  -4  10       22.98       31.89      1.67 o
   0  -4  10       18.09       18.37      1.24 o
   1  -4  10       39.71       43.65      1.49 o
   2  -4  10       20.00       19.11      1.59 o
   3  -4  10        3.37       -0.77      1.67 o
   4  -4  10        0.01       -0.33      1.70 o
  -3  -3  10        8.85        6.73      1.69 o
  -2  -3  10       19.89       22.83      1.79 o
  -1  -3  10        0.42        1.34      1.17 o
   0  -3  10        8.35        8.27      1.23 o
   1  -3  10       72.20       67.27      2.84 o
   2  -3  10        0.40        1.01      1.00 o
   3  -3  10       20.62       19.15      1.29 o
   4  -3  10        0.06        1.12      1.02 o
   5  -3  10        3.08        3.24      0.93 o
   6  -3  10       55.59       58.38      3.03 o
  -4  -2  10        1.01       -0.54      1.40 o
  -3  -2  10        0.02       -1.15      1.42 o
  -2  -2  10        0.71        2.46      1.22 o
  -1  -2  10       82.05       82.64      2.56 o
   0  -2  10       71.83       70.57      2.49 o
   1  -2  10       22.05       20.88      1.57 o
   2  -2  10      130.70      133.62      2.39 o
   3  -2  10       21.41       25.77      1.63 o
   4  -2  10        4.59        3.93      1.17 o
   5  -2  10        5.29        7.57      1.22 o
   6  -2  10        7.93        7.98      1.23 o
   7  -2  10        0.60        1.32      1.16 o
  -5  -1  10       10.49       12.47      3.27 o
  -4  -1  10        2.11        0.75      1.70 o
  -3  -1  10        7.41        7.42      1.67 o
  -2  -1  10       53.86       65.53      4.94 o
  -1  -1  10        3.69        3.27      1.57 o
   0  -1  10        6.76        8.02      1.44 o
   1  -1  10        0.69       -1.05      1.05 o
   2  -1  10       15.50       17.53      0.97 o
   3  -1  10      295.02      296.56      3.59 o
   4  -1  10        2.73        1.90      1.08 o
   5  -1  10        6.49        8.54      1.17 o
   6  -1  10        0.09       -0.90      1.42 o
   7  -1  10        2.99        1.69      2.83 o
   8  -1  10        2.92        1.55      1.53 o
  -5   0  10        8.27        8.96      2.76 o
  -4   0  10       13.95       13.80      2.18 o
  -3   0  10       83.06       95.05      2.91 o
  -2   0  10      525.64      513.80      5.41 o
  -1   0  10      453.13      457.04      4.92 o
   0   0  10      223.06      224.71      3.08 o
   1   0  10       35.69       38.09      1.99 o
   2   0  10       78.98       74.85      1.70 o
   3   0  10        4.30        4.96      1.11 o
   4   0  10       82.99       83.09      1.99 o
   5   0  10        8.03        9.45      1.03 o
   6   0  10       94.95      111.16      2.80 o
   7   0  10      121.69      122.27      2.76 o
   8   0  10        1.93        2.17      1.39 o
   9   0  10        6.57        6.12      1.70 o
  -5   1  10        8.09        8.24      1.55 o
  -4   1  10       80.95       85.25      2.48 o
  -3   1  10       43.57       50.64      2.15 o
  -2   1  10        0.00        0.65      1.24 o
  -1   1  10        0.22       -0.80      1.92 o
   0   1  10       14.40       13.17      1.25 o
   1   1  10        3.49        4.21      1.15 o
   2   1  10      210.25      210.31      2.94 o
   3   1  10      185.32      187.63      2.78 o
   4   1  10       21.05       19.93      1.28 o
   5   1  10       18.65       16.55      1.51 o
   6   1  10       68.92       71.85      2.34 o
   7   1  10       59.35       70.51      2.26 o
   8   1  10        5.67        7.00      1.21 o
   9   1  10        0.10        1.50      2.06 o
  -5   2  10        4.23        6.20      1.73 o
  -4   2  10        4.28        6.99      1.45 o
  -3   2  10      159.23      170.85      2.93 o
  -2   2  10      125.00      121.11      2.51 o
  -1   2  10       22.31       25.81      1.43 o
   0   2  10        1.23        0.19      1.14 o
   1   2  10      114.58      111.82      2.29 o
   2   2  10        2.42        3.58      1.13 o
   3   2  10       86.98       88.35      2.30 o
   4   2  10       96.99       89.25      2.39 o
   5   2  10        3.90        1.71      1.30 o
   6   2  10        0.59        1.26      1.36 o
   7   2  10        2.72        1.26      1.90 o
   8   2  10        0.78        1.42      1.97 o
   9   2  10        4.35        6.33      2.09 o
  10   2  10        9.89        8.08      2.35 o
  -5   3  10        5.18        8.30      1.80 o
  -4   3  10       27.83       32.74      1.94 o
  -3   3  10        2.44        2.53      1.30 o
  -2   3  10        2.58        2.01      1.24 o
  -1   3  10       29.02       24.61      1.41 o
   0   3  10        9.05        9.98      1.23 o
   1   3  10        5.78        6.96      1.17 o
   2   3  10      169.03      162.65      2.91 o
   3   3  10        8.26        8.00      1.35 o
   4   3  10       71.62       59.70      2.41 o
   5   3  10       76.07       67.00      2.36 o
   6   3  10       21.12       17.32      1.58 o
   7   3  10        2.74        2.35      1.45 o
   8   3  10       48.96       40.68      2.18 o
   9   3  10        4.09        3.22      2.04 o
  10   3  10        1.33        5.46      2.26 o
  -5   4  10        0.64        1.70      2.17 o
  -4   4  10        7.28       10.05      1.63 o
  -3   4  10       18.20       14.82      1.65 o
  -2   4  10        4.70        5.62      1.28 o
  -1   4  10       39.98       35.82      1.57 o
   0   4  10       50.21       52.07      1.96 o
   1   4  10        0.28        1.42      1.31 o
   2   4  10       12.94       11.14      1.41 o
   3   4  10      130.94      127.47      2.65 o
   4   4  10      188.11      183.53      3.20 o
   5   4  10        0.15       -1.30      1.30 o
   6   4  10      186.09      182.90      3.20 o
   7   4  10      133.70      130.41      3.03 o
   8   4  10        2.72        3.63      1.61 o
   9   4  10       18.28       23.00      1.84 o
  10   4  10        4.79        7.39      2.31 o
  -5   5  10       23.45       23.66      2.49 o
  -4   5  10       22.23       22.79      2.24 o
  -3   5  10       58.93       62.22      3.00 o
  -2   5  10       10.99       13.14      1.44 o
  -1   5  10        0.89        1.29      1.34 o
   0   5  10        5.90        6.47      1.31 o
   1   5  10       27.51       26.77      1.47 o
   2   5  10       10.27       12.19      1.37 o
   3   5  10      104.93       99.79      2.49 o
   4   5  10       11.71       11.57      1.42 o
   5   5  10       63.77       58.52      2.42 o
   6   5  10        4.57        2.28      1.37 o
   7   5  10        0.73        0.81      1.44 o
   8   5  10       15.73       13.47      1.66 o
   9   5  10        5.79        8.66      1.64 o
  10   5  10       86.72       91.63      3.96 o
  -4   6  10        0.41        1.22      2.03 o
  -3   6  10       49.00       45.36      3.05 o
  -2   6  10      174.42      175.77      6.71 o
  -1   6  10       14.44       17.24      2.49 o
   0   6  10        0.31        0.03      1.34 o
   1   6  10        5.90        4.25      1.48 o
   2   6  10        0.80       -1.02      1.43 o
   3   6  10       94.57       96.25      2.42 o
   4   6  10        3.87        3.11      1.28 o
   5   6  10        6.07        6.88      1.39 o
   6   6  10        6.71        6.05      1.49 o
   7   6  10       13.70       14.95      1.57 o
   8   6  10       72.59       67.96      2.67 o
   9   6  10       15.83       16.13      1.72 o
  10   6  10       32.13       34.24      2.01 o
  -4   7  10        7.01        6.93      2.72 o
  -3   7  10       11.07       11.75      2.61 o
  -2   7  10        2.53        2.77      2.27 o
  -1   7  10        5.04        3.21      2.22 o
   0   7  10        8.94        8.76      2.33 o
   1   7  10        9.35        7.87      2.22 o
   2   7  10       93.71      101.88      4.27 o
   3   7  10        6.04        6.72      1.44 o
   4   7  10       21.89       20.99      1.68 o
   5   7  10      111.04      119.66      3.25 o
   6   7  10       25.77       24.71      1.61 o
   7   7  10        7.86        8.69      1.67 o
   8   7  10        0.39       -0.13      1.43 o
   9   7  10        1.70        0.20      1.93 o
  10   7  10        0.03       -0.18      2.05 o
  -3   8  10        7.18        8.59      2.55 o
  -2   8  10        0.18        0.83      2.27 o
  -1   8  10       29.31       23.17      2.61 o
   0   8  10       27.50       25.50      2.55 o
   1   8  10       21.51       24.44      2.61 o
   2   8  10      167.18      165.79      4.88 o
   3   8  10       44.82       51.16      3.38 o
   4   8  10        0.20       -0.72      2.22 o
   5   8  10        1.86        1.98      1.26 o
   6   8  10       27.09       27.89      2.09 o
   7   8  10       28.02       23.33      1.93 o
   8   8  10        2.39        2.31      1.82 o
   9   8  10       14.10       16.74      2.08 o
  10   8  10        0.02       -0.77      1.98 o
  -2   9  10       19.94       20.73      2.66 o
  -1   9  10       60.38       57.87      3.60 o
   0   9  10       22.17       19.12      2.49 o
   1   9  10       21.67       22.01      2.55 o
   2   9  10        2.35        2.72      2.16 o
   3   9  10       96.48       91.35      3.88 o
   4   9  10       23.54       24.06      2.72 o
   5   9  10       17.16       17.74      2.72 o
   6   9  10        0.51        1.00      2.49 o
   7   9  10        7.31       10.97      2.72 o
   8   9  10        0.09        0.17      1.45 o
   9   9  10        7.10        6.39      1.82 o
  10   9  10        0.00        0.42      1.97 o
  -1  10  10       11.50        8.20      2.33 o
   0  10  10        0.92        1.55      2.16 o
   1  10  10        1.43       -1.83      2.11 o
   2  10  10       40.33       39.13      3.38 o
   3  10  10       29.69       27.88      2.72 o
   4  10  10        0.67        2.72      2.27 o
   5  10  10       29.16       26.49      2.72 o
   6  10  10        3.43        4.51      1.62 o
   7  10  10       12.98        8.92      2.72 o
   8  10  10        9.16        9.03      2.88 o
   9  10  10        0.09        2.61      2.88 o
   0  11  10       13.10       13.64      2.49 o
   1  11  10        0.85       -0.11      2.22 o
   2  11  10        1.25        0.28      2.16 o
   3  11  10       12.40       13.30      2.44 o
   4  11  10        0.12       -2.05      2.33 o
   5  11  10        8.12        8.59      1.76 o
   6  11  10       10.35        9.80      1.78 o
   7  11  10        4.12        2.11      2.61 o
   8  11  10       11.70       13.03      2.83 o
   2  12  10        2.71        4.54      1.82 o
   3  12  10      153.93      150.90      3.66 o
   4  12  10       10.08       11.84      1.90 o
   5  12  10       14.21       14.64      1.96 o
   6  12  10        0.64       -1.37      1.70 o
   7  12  10       10.35        9.53      2.77 o
  -1  -3  11        0.00        0.16      2.95 o
   0  -3  11       12.10       10.91      1.36 o
   1  -3  11        0.20        0.27      1.17 o
   2  -3  11        0.00        1.40      1.11 o
   3  -3  11       12.83       14.41      1.15 o
   4  -3  11        6.36        7.15      0.91 o
  -2  -2  11       16.85       14.24      1.39 o
  -1  -2  11       15.29       14.39      1.72 o
   0  -2  11       48.38       48.88      2.57 o
   1  -2  11       15.52       12.43      1.53 o
   2  -2  11        0.58        1.77      1.38 o
   3  -2  11        0.08        1.85      1.51 o
   4  -2  11       26.05       28.17      1.52 o
   5  -2  11        9.94       13.77      1.61 o
   6  -2  11        2.37        2.21      1.17 o
  -3  -1  11        8.03        9.93      1.88 o
  -2  -1  11        1.03        1.92      1.58 o
  -1  -1  11        5.86        8.82      1.63 o
   0  -1  11        7.95       10.44      1.51 o
   1  -1  11        2.32        1.96      1.30 o
   2  -1  11        0.05       -1.77      2.02 o
   3  -1  11        0.34        0.86      1.37 o
   4  -1  11        6.95        7.66      1.22 o
   5  -1  11        1.64        1.85      1.18 o
   6  -1  11        4.09        4.66      1.30 o
   7  -1  11        2.49        0.83      1.28 o
  -3   0  11       17.89       15.37      1.89 o
  -2   0  11        0.45        0.42      1.67 o
  -1   0  11       86.22       92.78      2.81 o
   0   0  11        0.31       -0.51      1.48 o
   1   0  11       15.81       17.72      1.64 o
   2   0  11      114.84      114.11      2.75 o
   3   0  11      109.79      107.09      2.24 o
   4   0  11      122.32      123.83      3.54 o
   5   0  11        7.69       10.83      2.15 o
   6   0  11        6.13        6.45      1.48 o
   7   0  11       11.97       10.16      1.56 o
   8   0  11        6.98        8.98      1.95 o
  -4   1  11       37.59       35.55      2.04 o
  -3   1  11        4.15        5.60      1.50 o
  -2   1  11       29.82       27.28      1.67 o
  -1   1  11        0.85        0.60      1.30 o
   0   1  11        0.21       -0.55      1.24 o
   1   1  11       26.67       23.61      1.41 o
   2   1  11       11.93       12.92      1.30 o
   3   1  11       56.28       54.39      2.32 o
   4   1  11        0.14        0.46      1.35 o
   5   1  11        3.24        3.35      1.43 o
   6   1  11       41.34       43.37      2.03 o
   7   1  11      106.40      102.99      3.45 o
   8   1  11       20.46       16.90      2.38 o
  -4   2  11        8.53       10.43      1.89 o
  -3   2  11        0.05       -0.16      1.43 o
  -2   2  11       18.63       20.65      1.55 o
  -1   2  11       41.48       42.47      1.78 o
   0   2  11        9.37        9.49      1.32 o
   1   2  11        4.94        6.65      1.27 o
   2   2  11       17.87       16.62      1.35 o
   3   2  11       29.92       30.56      1.49 o
   4   2  11        1.48        0.61      1.19 o
   5   2  11        4.96        4.55      1.23 o
   6   2  11       45.98       40.80      2.35 o
   7   2  11       75.59       65.93      2.60 o
   8   2  11        0.93        0.05      1.52 o
   9   2  11        2.59        4.06      1.48 o
  -4   3  11       88.12      100.15      3.06 o
  -3   3  11       33.98       28.83      1.96 o
  -2   3  11       65.89       69.57      2.38 o
  -1   3  11       19.50       23.93      1.59 o
   0   3  11       71.83       70.23      2.15 o
   1   3  11        1.16       -0.27      1.18 o
   2   3  11       18.49       15.64      1.31 o
   3   3  11       11.00        8.87      1.27 o
   4   3  11        7.29        4.72      1.41 o
   5   3  11      130.25      125.51      2.87 o
   6   3  11       23.69       25.03      1.72 o
   7   3  11        9.09       11.43      1.91 o
   8   3  11       43.26       45.69      3.01 o
   9   3  11       40.37       41.80      2.85 o
  -4   4  11        0.19       -0.36      1.69 o
  -3   4  11        0.03        0.59      1.57 o
  -2   4  11       32.54       30.05      1.83 o
  -1   4  11       40.53       41.28      1.86 o
   0   4  11       35.37       33.08      1.53 o
   1   4  11        3.30        3.61      1.24 o
   2   4  11        5.56        4.93      1.50 o
   3   4  11        0.08       -0.01      1.38 o
   4   4  11       52.38       50.74      2.26 o
   5   4  11        1.70        0.17      1.44 o
   6   4  11       32.66       35.34      2.55 o
   7   4  11       44.91       44.71      2.20 o
   8   4  11       20.47       13.47      1.71 o
   9   4  11       47.28       54.39      3.82 o
  10   4  11       27.46       29.04      2.76 o
  -4   5  11       21.04       21.63      3.10 o
  -3   5  11       96.91      111.18      2.82 o
  -2   5  11        7.49        5.21      1.48 o
  -1   5  11       15.18       17.83      1.59 o
   0   5  11       21.93       17.32      1.56 o
   1   5  11       16.32       15.01      1.50 o
   2   5  11        2.65        2.26      1.37 o
   3   5  11       71.54       72.60      2.49 o
   4   5  11       32.12       37.33      2.11 o
   5   5  11        6.99        5.21      1.49 o
   6   5  11        8.84        7.34      1.53 o
   7   5  11       70.78       66.06      2.47 o
   8   5  11        2.61        1.34      1.52 o
   9   5  11       94.22      101.84      3.00 o
  10   5  11      111.03      132.97      4.16 o
  -3   6  11        3.15        6.58      2.10 o
  -2   6  11        7.48        9.07      1.97 o
  -1   6  11       12.39       12.22      1.74 o
   0   6  11       21.73       24.43      1.81 o
   1   6  11       16.40       14.37      1.72 o
   2   6  11       86.22       84.33      3.04 o
   3   6  11        1.36        1.73      1.33 o
   4   6  11        5.15        5.93      1.40 o
   5   6  11        0.09       -0.92      1.39 o
   6   6  11       12.03       10.99      1.55 o
   7   6  11        6.86        6.79      1.64 o
   8   6  11       17.15       16.17      1.70 o
   9   6  11        5.06        5.07      1.67 o
  10   6  11       31.40       31.60      2.13 o
  -3   7  11       87.83       77.54      4.10 o
  -2   7  11       11.76       10.01      2.05 o
  -1   7  11       35.91       36.19      3.05 o
   0   7  11        2.00        1.27      2.22 o
   1   7  11        2.64        0.33      2.27 o
   2   7  11       34.26       29.78      1.92 o
   3   7  11        0.35        0.12      1.51 o
   4   7  11       61.28       61.78      2.67 o
   5   7  11        9.95        8.59      1.76 o
   6   7  11        0.42       -1.09      1.70 o
   7   7  11        5.87        5.89      1.88 o
   8   7  11        0.23        1.11      1.95 o
   9   7  11        0.77        0.18      1.97 o
  10   7  11       17.35       16.02      2.37 o
  -2   8  11        0.32        0.06      2.38 o
  -1   8  11        3.02        3.38      2.38 o
   0   8  11        0.72       -1.83      2.11 o
   1   8  11       43.94       49.11      3.82 o
   2   8  11       97.80       92.29      4.38 o
   3   8  11       41.87       45.45      3.44 o
   4   8  11       56.98       64.52      4.10 o
   5   8  11        2.70        1.79      1.91 o
   6   8  11        0.01       -1.33      1.64 o
   7   8  11        0.01       -0.06      1.69 o
   8   8  11       72.78       59.47      3.05 o
   9   8  11       38.97       42.49      2.97 o
  -1   9  11        0.85        2.94      2.38 o
   0   9  11        2.61        4.55      2.33 o
   1   9  11        4.06        6.65      2.38 o
   2   9  11        7.59        4.55      2.33 o
   3   9  11      157.06      142.84      4.71 o
   4   9  11      374.31      359.01      8.09 o
   5   9  11      149.24      137.79      4.88 o
   6   9  11        4.75        4.38      2.49 o
   7   9  11        4.25        4.99      2.61 o
   8   9  11        1.11       -1.04      1.69 o
   9   9  11        0.25       -0.28      1.90 o
   0  10  11        1.32        0.94      2.33 o
   1  10  11       24.11       30.71      2.88 o
   2  10  11       23.94       27.22      2.83 o
   3  10  11        8.83       10.59      2.55 o
   4  10  11       61.76       65.96      3.71 o
   5  10  11        7.76       12.53      2.72 o
   6  10  11        2.07        0.17      2.55 o
   7  10  11       45.18       48.33      3.82 o
   8  10  11       48.71       53.93      4.49 o
   1  11  11        4.92        5.54      2.44 o
   2  11  11        6.12        5.43      2.44 o
   3  11  11       22.00       14.08      2.66 o
   4  11  11       28.57       22.89      2.83 o
   5  11  11        4.96        4.18      1.82 o
   6  11  11        4.15        3.68      1.82 o
   7  11  11        3.62        6.87      2.72 o
   0  -1  12        0.02       -0.25      1.57 o
   1  -1  12       14.97       14.51      2.48 o
   2  -1  12       22.17       23.39      2.55 o
   3  -1  12        0.04       -1.43      2.22 o
   4  -1  12        3.24        5.37      1.57 o
   5  -1  12        2.11        2.08      1.37 o
  -1   0  12       29.84       31.86      2.05 o
   0   0  12        3.38        3.64      1.69 o
   1   0  12       31.48       29.93      2.53 o
   2   0  12       25.25       32.64      2.05 o
   3   0  12       99.72      109.05      3.45 o
   4   0  12      104.29      124.26      4.30 o
   5   0  12       11.23        9.32      1.67 o
   6   0  12       10.16        9.64      2.83 o
  -2   1  12        0.05        0.42      1.76 o
  -1   1  12        2.34        2.08      1.70 o
   0   1  12        3.01        2.20      1.66 o
   1   1  12        0.85       -1.01      1.55 o
   2   1  12       63.04       62.35      2.59 o
   3   1  12       11.34       11.73      1.60 o
   4   1  12        5.63        5.22      1.52 o
   5   1  12       13.03       13.76      1.60 o
   6   1  12        2.95        2.62      1.39 o
   7   1  12       18.00       20.86      2.53 o
  -2   2  12      192.26      204.06      3.45 o
  -1   2  12       69.07       66.52      2.40 o
   0   2  12       41.16       38.47      1.88 o
   1   2  12       10.69       13.41      1.44 o
   2   2  12       21.92       20.40      1.45 o
   3   2  12       12.80       10.97      1.36 o
   4   2  12       63.37       61.02      2.53 o
   5   2  12        3.72        1.59      1.59 o
   6   2  12       40.89       44.15      2.82 o
   7   2  12       84.52       91.49      2.76 o
   8   2  12        8.67       10.37      1.60 o
  -2   3  12        0.02        0.87      1.74 o
  -1   3  12       13.16       14.43      1.54 o
   0   3  12       32.09       34.95      1.68 o
   1   3  12       12.14        9.57      1.38 o
   2   3  12       99.80       98.61      2.42 o
   3   3  12       92.98       84.63      2.26 o
   4   3  12       70.75       72.47      2.15 o
   5   3  12        7.34       10.64      1.43 o
   6   3  12        6.13        4.98      2.17 o
   7   3  12       49.27       52.90      3.31 o
   8   3  12       53.31       64.00      3.67 o
  -2   4  12       54.72       56.69      2.65 o
  -1   4  12        0.05       -0.99      1.65 o
   0   4  12       51.79       57.29      2.11 o
   1   4  12       18.87       18.02      1.47 o
   2   4  12        0.52       -1.25      1.25 o
   3   4  12        0.00        0.30      1.50 o
   4   4  12        0.06       -0.36      1.48 o
   5   4  12       22.19       15.37      1.68 o
   6   4  12        1.49        1.10      1.56 o
   7   4  12       12.94       11.80      1.73 o
   8   4  12        0.00        0.65      2.20 o
   9   4  12        4.89        5.81      2.43 o
  -2   5  12       15.31       20.88      1.83 o
  -1   5  12       20.49       23.64      1.81 o
   0   5  12       13.18       13.99      1.64 o
   1   5  12      109.18      117.91      2.55 o
   2   5  12       28.75       32.59      1.82 o
   3   5  12       40.12       35.22      2.16 o
   4   5  12       25.36       21.84      1.74 o
   5   5  12       18.43       21.64      1.79 o
   6   5  12       14.19       13.42      1.69 o
   7   5  12       43.24       48.14      2.36 o
   8   5  12       43.67       52.40      2.58 o
   9   5  12        3.74       10.17      2.41 o
  -2   6  12        8.75        4.64      2.15 o
  -1   6  12       29.46       31.69      1.89 o
   0   6  12        0.21       -0.43      1.45 o
   1   6  12        9.76       11.48      1.86 o
   2   6  12       17.71       20.73      2.00 o
   3   6  12       10.13       12.53      1.92 o
   4   6  12       16.83       14.33      1.61 o
   5   6  12       17.99       17.99      1.68 o
   6   6  12       28.04       31.16      1.92 o
   7   6  12       54.25       61.54      2.68 o
   8   6  12       10.79       10.02      1.78 o
   9   6  12       16.37       20.49      1.99 o
  -1   7  12        4.30        6.25      2.36 o
   0   7  12       18.29       18.79      2.77 o
   1   7  12       14.53       14.52      2.02 o
   2   7  12        2.53        1.52      1.58 o
   3   7  12        0.19        1.58      1.68 o
   4   7  12       28.63       26.51      2.38 o
   5   7  12        0.04       -1.05      1.74 o
   6   7  12       32.40       32.49      2.25 o
   7   7  12        0.31       -0.81      1.90 o
   8   7  12       18.38       24.33      3.94 o
   9   7  12        0.03       -0.60      2.17 o
  -1   8  12        2.65       -0.89      2.38 o
   0   8  12       43.66       44.23      3.60 o
   1   8  12       11.62       14.41      2.61 o
   2   8  12        1.58        2.11      2.49 o
   3   8  12        2.86        1.94      2.44 o
   4   8  12       35.29       37.23      2.36 o
   5   8  12        3.95        3.42      1.66 o
   6   8  12       17.30       19.79      2.05 o
   7   8  12        2.85        2.26      1.94 o
   8   8  12        7.86        6.94      2.07 o
   0   9  12        5.14        4.88      2.55 o
   1   9  12       27.20       25.50      2.94 o
   2   9  12       45.18       52.82      3.71 o
   3   9  12       23.62       25.11      2.99 o
   4   9  12        1.09        0.39      2.49 o
   5   9  12       31.59       29.27      3.05 o
   6   9  12       19.00       18.18      2.88 o
   7   9  12        1.70       -0.30      1.55 o
   8   9  12        1.93        1.53      1.88 o
   1  10  12       74.08       73.00      4.21 o
   2  10  12       57.54       59.20      4.10 o
   3  10  12       19.87       18.07      2.77 o
   4  10  12        0.26        1.88      2.44 o
   5  10  12        0.12        1.27      2.61 o
   6  10  12        6.37        6.82      2.94 o
   7  10  12       18.73       17.68      3.05 o
   4  11  12       16.32       14.47      2.88 o
   5  11  12      170.05      182.41      5.82 o
   1   1  13        6.66        7.35      2.16 o
   2   1  13        0.94       -1.27      2.35 o
   3   1  13        8.79        7.23      1.71 o
   4   1  13        0.02        1.67      1.62 o
   5   1  13        1.73        2.19      1.50 o
   0   2  13       56.89       58.47      2.83 o
   1   2  13       17.34       17.75      1.94 o
   2   2  13       22.21       20.06      1.91 o
   3   2  13       18.80       16.74      1.83 o
   4   2  13       86.41       95.60      2.99 o
   5   2  13       66.36       70.46      2.74 o
   6   2  13        3.49        0.75      1.67 o
   0   3  13       10.06        8.52      1.63 o
   1   3  13       60.59       62.02      2.23 o
   2   3  13       29.17       30.05      1.76 o
   3   3  13       14.72       16.55      1.55 o
   4   3  13       30.54       33.25      2.06 o
   5   3  13       31.88       31.40      2.04 o
   6   3  13        9.49       13.97      1.86 o
   7   3  13       27.08       22.64      2.02 o
  -1   4  13        1.43        2.44      3.10 o
   0   4  13        0.27        0.77      1.66 o
   1   4  13        0.68        1.80      1.70 o
   2   4  13       12.46       12.57      1.57 o
   3   4  13        4.69        3.82      1.43 o
   4   4  13        0.09        0.26      1.41 o
   5   4  13        0.06        0.01      1.37 o
   6   4  13        2.73        2.63      1.69 o
   7   4  13        4.31        4.79      2.41 o
   0   5  13       40.69       48.89      2.72 o
   1   5  13       15.43       16.67      2.11 o
   2   5  13        0.70       -0.28      1.57 o
   3   5  13       15.67       12.56      1.75 o
   4   5  13       15.37       16.20      1.78 o
   5   5  13        2.29        2.45      1.61 o
   6   5  13        9.96        9.85      1.80 o
   7   5  13       39.89       39.86      2.19 o
   0   6  13        6.03        3.59      1.65 o
   1   6  13        3.56        3.63      1.63 o
   2   6  13        3.31        1.57      1.89 o
   3   6  13        0.02        0.66      1.92 o
   4   6  13       11.91        8.48      2.08 o
   5   6  13        1.22        1.21      2.63 o
   6   6  13        0.72        2.03      1.69 o
   7   6  13       30.41       20.93      1.95 o
   0   7  13        9.99        8.56      2.21 o
   1   7  13        8.48        6.66      1.72 o
   2   7  13        1.34        2.32      1.80 o
   3   7  13        0.11       -0.53      1.84 o
   4   7  13       16.77       14.52      2.10 o
   5   7  13       32.85       30.10      2.35 o
   6   7  13        6.42        7.01      2.04 o
   7   7  13        8.16       14.35      2.24 o
   1   8  13        0.00        0.55      2.66 o
   2   8  13       15.78       12.53      2.88 o
   3   8  13        0.78        2.72      2.72 o
   4   8  13        0.41       -1.14      1.65 o
   5   8  13        0.07       -0.64      2.69 o
   6   8  13        0.42       -1.90      1.90 o
   7   8  13        1.93        3.32      2.99 o
   3   9  13       22.17       17.07      3.10 o
   4   9  13        0.15       -1.05      2.49 o
   5   9  13        0.01       -1.27      2.72 o
   6   9  13        3.13        0.89      2.77 o
   3   5  14        3.30        1.48      1.76 o
   4   5  14        8.13        9.38      1.87 o
   4   6  14       14.35       12.65      2.23 o
 
